# Supplementary material for: Identification of Hub Genes and Construction of a Transcriptional Regulatory Network Associated With Tumor Recurrence in Colorectal Cancer by Weighted Gene Co-expression Network Analysis
Source: Front Genet. 2021 Apr 7;12:649752. doi: 10.3389/fgene.2021.649752 (PMC8058478; doi:10.3389/fgene.2021.649752)
Supplement: Supplementary file 2 [file Data_Sheet_1.CSV]

	geneSymbol	moduleColor	GS.recurrence	p.GS.recurrence	MM.turquoise	p.MM.turquoise	MM.midnightblue	p.MM.midnightblue	MM.green	p.MM.green	MM.lightgreen	p.MM.lightgreen	MM.brown	p.MM.brown	MM.greenyellow	p.MM.greenyellow	MM.grey60	p.MM.grey60	MM.tan	p.MM.tan	MM.blue	p.MM.blue	MM.grey	p.MM.grey	MM.yellow	p.MM.yellow	MM.pink	p.MM.pink	MM.red	p.MM.red	MM.salmon	p.MM.salmon	MM.magenta	p.MM.magenta	MM.cyan	p.MM.cyan	MM.purple	p.MM.purple	MM.lightcyan	p.MM.lightcyan	MM.black	p.MM.black
IRS2	IRS2	black	0.182489110719265	0.0153450162138583	0.00517943081314961	0.945607520720166	-0.0958861151169764	0.20553893628871	-0.0332962649166717	0.660879653404936	-0.19074187469059	0.011220009862039	-0.059941597061503	0.429376124143314	0.141758933157325	0.0605547036533087	0.0769235501981141	0.310230299121529	0.0110378224260352	0.884399591680139	-0.0852408461757231	0.260657590611089	0.0390883055773974	0.606506338706817	0.195113808417316	0.00945847626004891	0.10329168341578	0.172502568142219	-0.0461519417879641	0.543030890009075	0.161698583730311	0.0320314264452523	0.0275504559031611	0.716632803995427	-0.20845295089282	0.00549813035558069	0.0929850806900902	0.219650628792787	0.0685975772710366	0.365660784911384	0.36234808920401	7.73972243227344e-07
CRYL1	CRYL1	black	-0.178404242517332	0.0178376062402019	-0.188738487303296	0.0121195034829932	0.204474545165697	0.00648579129325424	0.360106432567576	9.15363824803076e-07	-0.140278493329046	0.0633202115922097	-0.338074240521502	4.45479152877626e-06	0.0854305276275403	0.259594339241088	-0.167653603513152	0.0261421219736268	-0.0355461180460238	0.639526900541174	-0.157163377265274	0.0372407980271695	0.2546428978149	0.00064832950123981	0.412891591525369	1.23562442623824e-08	0.104673364825059	0.166801317275316	-0.3798167976763	2.00257656896271e-07	0.0250033553060314	0.74185722788585	0.334428261320214	5.72263858137747e-06	-0.296919562772506	6.29057553352053e-05	0.0740416435571743	0.328759600139739	-0.178419851782246	0.0178274489123292	0.596183482792563	2.55572809171072e-18
GRTP1	GRTP1	black	-0.177678263576136	0.0183156054886514	-0.16499293461277	0.0286476415269355	0.194133435114947	0.00983067820188589	0.351513602341305	1.72116049136471e-06	-0.168554056041172	0.0253378350184083	-0.319635517986925	1.53075747177925e-05	0.260637259930231	0.000476397540433612	-0.0960454253978331	0.204783365895235	0.103616273089877	0.17115039732	0.0281982621873848	0.710264793500101	0.205123086980926	0.00631470674217317	0.451727047425594	3.11697480133297e-10	-0.0149469395991767	0.843912366166247	-0.341511316820955	3.50768270094783e-06	0.0493694971709666	0.515246386785537	0.313577601237696	2.25702147996616e-05	-0.26218130349686	0.000439526088764366	0.0496187113860151	0.513125303278878	-0.168883437486947	0.0250489806408982	0.652007817016645	1.11457872306152e-22
ADGRF4	ADGRF4	black	0.165814797091813	0.0278526896876789	0.0223657870273085	0.768270213875216	0.0764595397223459	0.313166571901353	0.0856816204423605	0.258191433848307	-0.206032911307432	0.00608148375559654	-0.0717460185304955	0.344017858946504	0.2788254853055	0.000178768592039808	0.122631660722261	0.10492629260706	-0.0413705136925768	0.585640354744388	-0.0684121831161423	0.366960944915732	0.0187877097179572	0.804526747550078	0.251567635403188	0.000757233844739999	-0.200891640057245	0.00750756599061312	-0.128747680212614	0.0885764745696846	0.196584404183382	0.00892351461207321	0.2025601348461	0.00701517122646763	-0.0924866494948486	0.222142956677635	0.145069794242018	0.0547280090838736	0.0334520749788131	0.659391793767034	0.329773475441119	7.84264726445354e-06
H2AC6	H2AC6	black	0.164870275331823	0.0287679300413436	0.170148876295323	0.0239653778607011	0.0547985981481525	0.470080328996681	0.0560851145268954	0.459704509141438	-0.0479125175375297	0.527736575028455	-0.0416280286068703	0.583306816754628	0.319170440076727	1.57754558161221e-05	0.037355718275294	0.622563709857547	0.197207506662083	0.00870504863113724	-0.0790115188948647	0.297241226357123	0.0742331827681082	0.327506467726184	0.252539687606364	0.000721114129849672	0.0387572999730195	0.609559847952658	-0.238203614218795	0.00145474566169215	0.151741375239254	0.0443900095285294	0.167596219746216	0.0261941106132473	-0.351149885249035	1.76706368177004e-06	-0.0133145637718267	0.860775731761973	-0.0866150622454826	0.253021849849512	0.347982146229813	2.21925154439834e-06
EEF1AKMT1	EEF1AKMT1	black	-0.163955355586607	0.0296788410038206	-0.0470107316226878	0.535543219076793	0.139687043755943	0.0644536003596839	0.312941738282431	2.3497664624856e-05	-0.150476353042561	0.0462138470009967	-0.186110540725418	0.0133951176354939	0.223144040611529	0.00291203561101256	-0.0882015824303175	0.244400283103294	-0.0573492128903017	0.449634520543652	-0.0843429329010928	0.265731311697983	-0.00549471516978671	0.942302083359469	0.462624095043049	1.01841750114954e-10	-0.124937088367492	0.0985045578082654	-0.28720835005061	0.000111158980877944	0.0781306163732685	0.302676622975328	0.317250559185409	1.78537793250932e-05	-0.291576127614357	8.62656725519598e-05	-0.0378644287691175	0.617830103856327	-0.0600168119353136	0.428796311376693	0.633446936342523	3.9424582157887e-21
LRCH1	LRCH1	black	0.160578667696202	0.033256543336328	0.301353039525673	4.81764518138595e-05	0.113448896168994	0.133824455576287	-0.109909666325246	0.146465554127088	-0.199588884891843	0.00791314145167132	0.109080983735123	0.149552192355049	0.2875774815718	0.000108819895971834	0.192063260330678	0.0106593911038167	0.262984582951902	0.000421405651108765	0.0758493705533331	0.317055258597329	0.0826067072233396	0.275732139285653	0.247956068916316	0.000906514525718932	-0.163821665639013	0.0298139825519773	0.0191129942926411	0.801212089597724	0.347244567119666	2.33933799408702e-06	0.137552442761305	0.0686829414942868	-0.0290434366991669	0.701986747630317	0.139489138812119	0.0648365297708896	-0.0766765676012757	0.311790962316512	0.602759145990008	8.66769686762348e-19
UCHL3	UCHL3	black	-0.157197931357155	0.037198554811189	-0.292300233528619	8.268199016192e-05	0.274935864822697	0.000221737143195276	0.406219557041477	2.22152842445127e-08	-0.20843906995217	0.00550132836637095	-0.340133529890937	3.8617230359439e-06	0.365012020517793	6.33005155875112e-07	-0.0720467322651799	0.341993995293167	-0.0154274889016719	0.838961145384814	0.168250688181611	0.0256063998974578	-0.0329704578277153	0.663995138064097	0.54217777946996	7.75325903803255e-15	-0.275259524423823	0.000217824621846176	-0.235354060901669	0.00166447618885691	0.162042231400867	0.0316632738389408	0.396196069550951	5.23646866136623e-08	-0.188157156199828	0.0123921027842658	0.0963815120688264	0.2031959596307	0.0263081168865338	0.7288996118438	0.756508011940448	6.44364050085649e-34
GXYLT1	GXYLT1	black	-0.153537935553981	0.0419036181120152	-0.0591348475254581	0.435623498396886	0.276106762161762	0.00020788502917979	0.26279994596552	0.00042550841119862	-0.113663707010823	0.133085030702809	-0.155785837192688	0.0389581577223143	0.302270264711888	4.55649071163383e-05	-0.031785353704339	0.675375831010911	0.201223416715995	0.00740727541403464	0.243611734721014	0.00112171662460276	0.0767420612615731	0.311376614111889	0.496969610805076	2.28935182916913e-12	-0.0365997010420537	0.629627152882412	-0.194874406331278	0.00954819733835094	0.272136107846655	0.000258416800955821	0.329749416754714	7.85532766502805e-06	-0.149773701250962	0.0472536320251093	0.250468138044183	0.000800092033271937	-0.1679545434987	0.0258709212262408	0.598954408686625	1.62531419488253e-18
BRCA2	BRCA2	black	-0.151593820873863	0.0445995936914054	-0.188978594136561	0.0120084583715927	0.26190213555824	0.000445990576741851	0.129826474612376	0.0859159925977663	-0.250338289005147	0.000805298230099321	-0.231560947551433	0.00198643472659043	0.396034893336719	5.30794546839222e-08	0.0530511511397182	0.484376636663796	0.181819419727267	0.0157315515006226	0.511860143245818	3.85528931836804e-13	-0.0412272967332766	0.586940008676011	0.329342288977849	8.0728777944458e-06	-0.129067517269313	0.0877809281087272	-0.0182222318558449	0.810297248347868	0.362278709910649	7.78016814493141e-07	0.275721678777341	0.000212349198439305	-0.024874866498869	0.743137254408716	0.370312811261013	4.21990137913797e-07	0.142408666652874	0.0593727143335374	0.53216934615785	2.94006727160354e-14
EFNB2	EFNB2	black	0.149977833279768	0.0469495662436206	0.176451371753146	0.0191487023465149	0.0849937076901579	0.262047390020771	-0.027708178700076	0.715080550952831	-0.188961529380972	0.0120163208964082	-0.079226784039551	0.295922882268739	0.244431660193201	0.00107782381267622	0.093389865418923	0.217641255578685	0.102746054436596	0.174793363670925	0.0329129587522767	0.664545565026248	0.107372701437881	0.156070020558153	0.19519273769203	0.00942905964822344	0.00448524814428335	0.952888516887388	-0.122262972392013	0.105983156182875	0.284179804342871	0.000132203848136866	0.214506146732568	0.00425217126511897	-0.0843165880012392	0.265881186376401	0.0318013977373021	0.675221258680081	0.00188631960417629	0.980177351318567	0.482083652745479	1.24919204254461e-11
RFC3	RFC3	black	-0.143277683718847	0.0578215393697124	-0.287258917022089	0.000110835795728878	0.347247438762614	2.33885868540414e-06	0.308386847177414	3.12709939138533e-05	-0.190496756126291	0.011326812824993	-0.30123365216501	4.85265399785008e-05	0.444219797309637	6.58547694808671e-10	-0.0467081015178561	0.538175914670601	0.122298454225343	0.105881083180938	0.442537429906735	7.76800073720915e-10	-0.11187003473603	0.139356257038455	0.527844020620735	5.16031780196046e-14	-0.204312777453212	0.00652910435883449	-0.110217051265697	0.145332988915736	0.263957388834661	0.000400387461704144	0.439486506950021	1.0456373420008e-09	-0.145253330403658	0.0544190636353948	0.192195778447388	0.0106045543323438	0.0651870248383277	0.390033801853725	0.658360411809119	3.10390240886752e-23
SKA3	SKA3	black	-0.137883008702222	0.0680135624113216	-0.326622961412179	9.67916685164482e-06	0.159246764491415	0.0347650907075207	0.171867726254183	0.0225582256475548	-0.113938654008272	0.132143183817377	-0.243630878260316	0.00112067341194101	0.364296477010786	6.68249573124442e-07	0.010630656238172	0.888635802391518	0.0694636642690958	0.359624796722768	0.454241970745815	2.41618220860264e-10	0.0275709998904182	0.716430551287486	0.36798307157652	5.0476578198451e-07	-0.11751162320938	0.12036442886093	0.00320567494407283	0.966319210595059	0.135400828580607	0.0731720879105435	0.264683945882852	0.000385327654969223	-0.136673425303655	0.0704890497778341	0.0989529819300216	0.191343618793148	-0.040069713094555	0.597493027541369	0.588806887698997	8.35044858834436e-18
ZCCHC7	ZCCHC7	black	0.13270169327417	0.0791369843657176	-0.037798027533536	0.618447088197301	0.106736488874872	0.158551287594345	-0.0882931026555689	0.243909253179085	-0.130933257832134	0.0832533997625119	-0.0826916391850869	0.275237079651037	0.31646557353967	1.87758904303889e-05	0.0535978590239608	0.47987892754234	0.108241773047491	0.152727935243694	0.281749057719697	0.00015172760076537	0.193118934127803	0.0102294007100845	0.0402685642743662	0.595674144617588	0.288054378732502	0.000105866058094894	-0.0484714708015559	0.522926829482046	0.289968307846631	9.47496061994265e-05	0.176932350453246	0.0188182692920836	-0.00130551994920225	0.98628003522105	0.235424610590283	0.00165896700753253	-0.00659310779309061	0.930794603458917	0.32772188785557	8.99664236091242e-06
ANKRD10	ANKRD10	black	0.131171515970151	0.0826889803965228	0.237777171201589	0.00148451308647978	0.0103851777701165	0.891191324957608	0.180806632645623	0.0163322433373056	-0.189155257255495	0.0119273267714111	-0.0643475477349064	0.396179856299655	0.157869799746216	0.0363851826823258	0.0126416648552117	0.867745973362091	0.475317368213284	2.63040153006937e-11	-0.11400628556061	0.131912294379842	0.0407480232904234	0.591298883143514	0.290200056654456	9.34803404573378e-05	-0.132337132948887	0.0799718701568444	-0.211774996860922	0.00477894093390961	0.202605820422711	0.00700210297334077	0.229185074844222	0.00221596574411025	-0.154735010300055	0.0403126251051841	0.0848835242732642	0.262668646548212	-0.216876200691459	0.00383800554078713	0.58476650009464	1.57706327318017e-17
BORA	BORA	black	-0.128746047687721	0.088580549956768	-0.222175874500091	0.00304038784008586	0.266338211870245	0.000352975121469339	0.209992332188253	0.00515362822570762	-0.134441478031734	0.0752489768484011	-0.204923743350181	0.00636685966887083	0.369402815035241	4.5264615851637e-07	0.0995091907798379	0.188847674142162	0.0516526213896105	0.495984561417194	0.385838218431136	1.23340621172286e-07	0.0335721870040817	0.658245732217417	0.471429307575659	4.00565065596151e-11	-0.129087929656661	0.0877303499543271	-0.0811702123607177	0.284196576952795	0.285240372373971	0.000124443437434865	0.3423234168891	3.31369074331501e-06	-0.133372470640927	0.0776191947373099	0.306480623646165	3.51951054202374e-05	0.0566939877015356	0.454838587629305	0.766257833549515	2.94292836968171e-35
SLC25A15	SLC25A15	black	-0.127585621194929	0.0915155177789418	-0.236103861755955	0.001606769346162	0.265867194110758	0.000361920529281653	0.438426381908616	1.15859683817027e-09	-0.210805745342395	0.0049795144173987	-0.341655708267497	3.47241988449709e-06	0.297202035058486	6.18535824036026e-05	-0.205638948677731	0.00618151050128251	0.170748248755177	0.0234663574201733	0.171893573691793	0.0225376207067565	0.112437854407276	0.137347053832695	0.568546138067094	1.85698056408391e-16	-0.119880975836028	0.113014280290762	-0.274833756613075	0.000222984973324682	0.0554694319008282	0.464654088305205	0.41047136493515	1.53089519756475e-08	-0.304593338461681	3.95334495911171e-05	0.0876636991243393	0.247300070961828	-0.28612135048358	0.000118322993267002	0.756246705380129	6.98527269040012e-34
NKD2	NKD2	black	-0.122827361628795	0.104368685433565	0.0139134069599926	0.854581609869039	0.303660503009179	4.18590521246759e-05	0.336392467857814	5.00231072229118e-06	-0.118489649414478	0.117286680127504	-0.231586103102198	0.00198412471781541	0.29271826021132	8.06771291050315e-05	-0.178435868147068	0.01781703189721	0.139084604596903	0.0656250592300307	-0.0302192689430099	0.690528329813188	-0.0522838325968564	0.490727305944072	0.459952046452203	1.34474391534903e-10	-0.0991389050390059	0.190506639875515	-0.367497511861836	5.23872308424132e-07	0.169970083923876	0.0241159907747642	0.225913521793121	0.00257149147292247	-0.291432943800736	8.69913180770516e-05	-0.133479215773162	0.0773798414253281	-0.0293459208745236	0.699032508673503	0.494316564114056	3.11650202465362e-12
RFX3	RFX3	black	0.1193697208574	0.114569855911601	-0.0241370130537553	0.750501406471582	0.0725100321618526	0.338890705280797	0.113198871669972	0.134689056362834	-0.101862022626469	0.178552587389448	-0.161843539484315	0.031875692964809	0.246186293363549	0.000989136831644743	-0.076240190482863	0.314560913824194	0.163872999138877	0.0297620297720292	0.0248755919206518	0.743130025658184	0.0593404937495274	0.434026081346781	0.224395738751416	0.00275336643952879	0.217577869589258	0.00372256139966838	-0.20806215665805	0.00558880349884391	0.0578416409750247	0.44574558438867	0.145299666208473	0.0543412952729632	-0.150291124775783	0.0464860767574114	0.0918448073185425	0.225381872875755	-0.311412969071129	2.58767348819557e-05	0.347405580221178	2.31260697214069e-06
NDFIP2	NDFIP2	black	-0.118478945918122	0.117320028263842	-0.197206438152833	0.00870541916876294	0.2822402408361	0.00014757767700609	0.448476544293298	4.31876221493423e-10	-0.218197065983055	0.0036232956478493	-0.322657305228305	1.25724951476888e-05	0.333121578369798	6.25521938453693e-06	-0.206477733175384	0.00597028319784027	0.00591304474489789	0.937917850844767	0.00607650300080989	0.936205253673903	0.173197182366461	0.0215192365736034	0.568430999347656	1.88886303785359e-16	-0.0923194214538972	0.222983635447406	-0.371857485241593	3.74446485958923e-07	0.256195423239036	0.000599015643677598	0.373596864421017	3.27046903421914e-07	-0.269364986816314	0.000300209368690733	0.25911720726778	0.000515471539062841	0.00304516544825117	0.968004701890064	0.815034608221783	4.25094718851879e-43
QSER1	QSER1	black	0.117989820723449	0.118851849048363	0.182307431481687	0.0154490506251898	0.159117262746463	0.0349148102327383	0.236483081150602	0.00157828407667675	-0.177329483127869	0.0185491761581905	0.0674206450175027	0.373962942129875	0.218088329777756	0.00364055292064574	0.0854957106228384	0.259229647033081	0.142346149003843	0.0594856142924218	0.108369252548285	0.152242277217915	-0.0593651638476761	0.433834674865903	0.318038374977678	1.69714620250779e-05	-0.420369797855842	6.30441348614687e-09	0.01497185520006	0.843655502329352	0.171293548186399	0.023020149498611	0.315321291433725	2.02009394212683e-05	-0.0125886190477658	0.868295890743236	0.0352793840380252	0.642043424796617	0.0112626553784571	0.882061795401172	0.32774405590806	8.98335503065784e-06
TSC22D1	TSC22D1	black	0.117170880437859	0.121451312056598	0.27003447202655	0.00028957371306826	0.177797466493044	0.0182363652556837	0.403783103976266	2.74348978895184e-08	-0.244634963909494	0.00106718688976373	-0.196026212721392	0.00912332998907305	0.138245704397431	0.067285251181956	-0.223771148737198	0.00283153563237986	0.168225700023218	0.0256286297810882	-0.273465997487869	0.000240342328104659	0.0824642153386903	0.276564061779355	0.419662489170609	6.72345469878115e-09	-0.114199277589062	0.131255136791043	-0.465229758597976	7.74822443690123e-11	0.197174559121729	0.00871648060819958	0.364638244872996	6.51187988266376e-07	-0.276018037112272	0.000208905778836996	-0.066624058771331	0.379647177944583	-0.136715630412034	0.0704014573924159	0.562845400338329	4.27982456323595e-16
LMO7	LMO7	black	0.117100896980533	0.121675480604737	0.0716864026146397	0.344419984453232	0.0217641983111699	0.774333399780341	-0.0708201232334712	0.350296796757366	-0.38272273911763	1.58685540314214e-07	-0.0552175122750444	0.46668775517245	0.301685125746564	4.72150942110283e-05	0.227649762879898	0.00237684230421821	0.041333791901504	0.585973468463671	0.177739322907414	0.0182749790000268	-0.080215170920788	0.289919593274204	0.20301791817875	0.00688519936681548	-0.308001495208411	3.20294135575704e-05	0.0807459909436374	0.286729267549735	0.342354683826445	3.30642961380787e-06	0.131604772500015	0.0816705030828699	0.0847601486885086	0.26336548123612	0.17574532427087	0.0196428615534846	0.21059593642445	0.00502391260836054	0.422476727960733	5.20008608492769e-09
TEX30	TEX30	black	-0.11608890675123	0.124953020314898	-0.107913450129236	0.153984125337893	0.185635640003449	0.0136377814958206	0.25684871225372	0.000579318779135006	-0.173911078866906	0.0209785552408205	-0.145403057818444	0.0541680978375354	0.377978496110743	2.31744761253638e-07	0.00034315116773135	0.996393593161651	-0.0165289900607294	0.827636218856113	0.235431705177339	0.0016584139170134	-0.152823908560722	0.0428774532631358	0.43516063457536	1.58567538932963e-09	-0.23057071924597	0.00207933378198428	-0.139340872046115	0.0651246310700307	0.194529875616509	0.00967863796322867	0.322810193392417	1.24472079083402e-05	-0.262787513193891	0.000425786000209066	0.213381884311383	0.00446234172242426	0.152118727662333	0.0438577683073068	0.564027193556354	3.60433076924532e-16
ZBTB18	ZBTB18	black	-0.112283018860839	0.137892722948552	-0.0635303662979101	0.402218013968466	0.09616495767014	0.204217769276199	0.168235070120878	0.0256202920469442	-0.103598936736759	0.171222417361294	-0.276854862423498	0.000199461215510067	0.157569915833206	0.0367463501681924	-0.10880862372972	0.150577335468395	0.151128931021778	0.0452653350618902	0.0276156199885138	0.715991340543262	0.191501501487492	0.0108946357884074	0.330225959928245	7.60774321464385e-06	0.267078992723836	0.00033932026230659	-0.310199527837246	2.79248876092057e-05	0.223375123033834	0.00288213440885604	0.255495368246279	0.000620807028844052	-0.209331764000346	0.0052990169737109	0.239132950615655	0.00139175459948659	-0.133246187127087	0.0779031303249729	0.398935145592907	4.15428617054966e-08
LNX2	LNX2	black	-0.111499049261378	0.140681036949486	-0.154231290053667	0.0409758046163306	0.223779448644939	0.00283048383964468	0.528689829459014	4.62565543256047e-14	-0.229605832959989	0.00217363843106448	-0.424751762076279	4.21750797233539e-09	0.273631402569004	0.000238178423719186	-0.213176749613002	0.00450168114214113	0.18875763891187	0.012110613213984	-0.0269708860983187	0.722346659945282	0.0689420954236033	0.363252277802133	0.688132202370049	5.01724731377334e-26	-0.121691128114888	0.107638912612941	-0.464509927863695	8.35796260058712e-11	0.115717968984549	0.126171324168869	0.392025062571209	7.42000625445998e-08	-0.341492399577179	3.51232774858719e-06	0.0315157702046331	0.677975093149049	-0.12260766888946	0.104994813138242	0.758356714622379	3.62971585261411e-34
TUBGCP3	TUBGCP3	black	-0.110837551602821	0.143067018621608	-0.0382103901895144	0.614619843204201	0.264508525031173	0.000388914876520276	0.38610079261509	1.20734462474155e-07	-0.208053967594795	0.00559071777163805	-0.295081448503981	7.01736125387508e-05	0.346348433722012	2.49356769261374e-06	-0.106579010356347	0.159170009704008	0.224423049055992	0.00274999350522076	0.144726294089133	0.05531011762094	0.139374577527202	0.0650590452433932	0.61087261408985	2.20470110397041e-19	-0.070664057654906	0.351362204801973	-0.333782871209316	5.98007066315579e-06	0.229577970421211	0.00217641845854909	0.42471258295531	4.23280231882351e-09	-0.227020392807663	0.00244579973024887	0.162369109903453	0.0313164305794138	-0.203225692740273	0.0068269197747512	0.862421980936989	2.48334384461152e-53
MPZL3	MPZL3	black	0.108434369935884	0.151994649953659	0.133194245423818	0.0780201590300223	0.227422884578969	0.00240149435619671	0.236540537695246	0.00157400863239277	-0.167343934304572	0.0264237287340828	-0.0966933656458555	0.201730974082812	0.282515348227747	0.00014529987350651	0.0297374168394562	0.69521563120827	0.263216581248768	0.000416302406483393	0.0905704895130486	0.231911196423451	0.258910427332411	0.00052101004750115	0.354722152323042	1.36258867842205e-06	-0.237883731414432	0.00147702306424552	-0.191527562903335	0.0108836218405066	0.21514767221949	0.00413627271220412	0.167681500350202	0.0261168799069439	0.00227214072698975	0.976123995107378	0.0927512144043394	0.220817552112151	-0.196040138982047	0.00911829704978462	0.409345335660771	1.69040549730661e-08
BIVM	BIVM	black	-0.10843276772527	0.152000739161928	-0.0524914174085046	0.48900487651414	0.188809165889108	0.0120867225821729	0.396942993893102	4.91712873269875e-08	-0.20545334938849	0.00622914087587412	-0.247029877622224	0.000948928163361233	0.313136681601298	2.32095729030791e-05	-0.108599208507913	0.151369163662504	0.325502548081666	1.04253356232317e-05	-0.0639120987705737	0.399390609664531	0.0355198157596521	0.63977486957977	0.546265069578905	4.44132072638375e-15	-0.0767966335093557	0.311031635735469	-0.333667772805356	6.02712022235263e-06	0.0834139299583841	0.271051230601668	0.380062021719627	1.96381007987869e-07	-0.328734834780869	8.40811470618731e-06	0.0267603094373869	0.724426518598937	-0.266812471951655	0.000344175613189773	0.785039437328193	4.93402668150724e-38
DGKH	DGKH	black	0.107212982502621	0.156690170932423	0.151418692309169	0.0448494172347624	0.0306790075539876	0.686067079033484	0.259879407365746	0.000495522824138195	-0.308219427797528	3.15983936161627e-05	-0.231930110017502	0.0019527792347084	0.263741121312706	0.000404974355158052	-0.07898377596233	0.29741141457017	0.51338684185553	3.1959067086875e-13	-0.134815945697145	0.0744326885641711	0.131292023129238	0.0824046791652279	0.504531968946935	9.36452556400945e-13	0.0141916420861203	0.851706686992584	-0.358621820168682	1.02223031254645e-06	0.119317920472309	0.114728394318324	0.252826378727811	0.000710768258365219	-0.439507810320457	1.04348028652972e-09	-0.0461462834850768	0.543080394852871	-0.33415000124386	5.83231376823482e-06	0.736886469822807	2.10940245832217e-31
ZNF302	ZNF302	black	-0.10639611583779	0.159890860564389	0.122754084977152	0.104577197436421	0.135478708676204	0.0730055466559321	0.209520314091573	0.00525714775888147	-0.022341879765044	0.768510900886172	-0.0594242703314211	0.43337628559512	0.302953952476587	4.37055084750976e-05	0.00951041888541571	0.900306825051082	0.362336252454944	7.74660861056488e-07	0.000111834050147907	0.9988246570667	0.115960548959441	0.125373564198558	0.378002299284639	2.31308297937946e-07	0.159179574871321	0.0348427019677422	-0.288914660015899	0.000100726408868603	0.268356018909544	0.000316925069613548	0.229970531299469	0.00213754645858436	-0.323794936153002	1.16681066766971e-05	0.26249020322985	0.000432474239470478	-0.223049410720314	0.00292436115898121	0.38575882782279	1.2413917140736e-07
DDX5	DDX5	black	0.105938333714233	0.161705864054302	0.135514775770926	0.0729285238789129	0.206685429832838	0.00591898613347238	0.308344249962252	3.13539911748281e-05	-0.148817736688681	0.0486995241458334	-0.138655302380646	0.0664704212271864	0.297947925397257	5.91540745463387e-05	-0.195586519400783	0.00928350416482212	0.264124116790104	0.000396884167077818	-0.138890878608017	0.0660054412205671	-0.0925276278625243	0.221937296393761	0.557871928738064	8.75289961373359e-16	-0.0875588632571427	0.247868022271029	-0.392747751042588	6.98758865745206e-08	0.255192132802441	0.00063047121510641	0.317116742229248	1.80078868490675e-05	-0.340644103832784	3.72673782725558e-06	0.191710844556361	0.0108064409652502	-0.180815614208787	0.0163268297131592	0.644078993052497	5.26897484935999e-22
RPIA	RPIA	black	-0.102510840027567	0.175787813737183	-0.161880586332781	0.0318359950201389	0.314993275914691	2.06278980184136e-05	0.646152344971915	3.52566431713035e-22	-0.140620019946225	0.0626732179505236	-0.414979907848289	1.02563951244411e-08	0.36657513227314	5.62087744504118e-07	-0.267928148231863	0.000324271122098884	0.207561724859335	0.00570686697452968	0.0443109423818172	0.55925447503623	0.149426980605689	0.0477738533919322	0.723872340574799	7.44169459535015e-30	-0.132269236326251	0.0801281424123322	-0.459581753489519	1.39728809617416e-10	0.113494393013007	0.133667583311432	0.480385246912354	1.50824174343036e-11	-0.387048039144299	1.11764629969437e-07	0.0340310746399577	0.653874552599139	-0.210840481173449	0.00497219791421377	0.674391351572809	1.06984830663897e-24
PRMT3	PRMT3	black	-0.101965212412803	0.178110737931261	-0.251831319898004	0.000747274655427716	0.261660656145619	0.000451653179987336	0.394293511805834	6.14244681870065e-08	-0.287811105409662	0.000107363359852401	-0.356689960878193	1.17920368927118e-06	0.551142199222746	2.26176256376228e-15	-0.0864977041492957	0.253667844420493	0.156347904551298	0.0382495471688062	0.360910650220863	8.62015776174559e-07	0.125776925441399	0.0962440413976722	0.520607429896075	1.29944872884708e-13	-0.138055699018622	0.0676659939890802	-0.247602601994851	0.000922491181492528	0.207254740290622	0.00578039054735549	0.327937575244126	8.86814809725913e-06	-0.262693232753095	0.000427896480171414	0.300437456538302	5.09231320375559e-05	-0.120600851140247	0.110851975788142	0.489929563283548	5.16009192522067e-12
NEK5	NEK5	black	0.0997419693990639	0.187810192626358	0.128205005444387	0.0899394657566158	-0.0238554470864453	0.753317570800097	0.17572309460404	0.0196585976380788	-0.216826222726712	0.00384635004660689	-0.197957016699934	0.00844855051173183	0.250702325650845	0.000790780671572488	-0.0476831470713022	0.529716738227177	0.212720733696933	0.0045902509223405	-0.166978497497913	0.0267593879098741	0.131988768340702	0.0807762817381496	0.345126408263561	2.71953977563163e-06	-0.0214597942396694	0.777406606373031	-0.305703595678277	3.69239901559126e-05	0.0861457733834563	0.255611859452516	0.276063937571466	0.000208377129455189	-0.234617466211366	0.00172300120511453	-0.0342276974680137	0.652005187488405	-0.193742122291289	0.00998281702790332	0.390030123138598	8.75114502684546e-08
CADPS2	CADPS2	black	-0.0989649391205233	0.191289709969258	0.0468283610168716	0.53712896060427	-0.0307703260026482	0.685182218962663	-0.268678401188272	0.000311492477646352	0.13487246432156	0.0743101110148471	0.132630369436729	0.0792997689877187	-0.226966567733785	0.00245178055178873	0.0470840386390862	0.534906462408902	-0.061671430383806	0.41615589497874	0.0900611205572316	0.234557976083953	0.099921690276683	0.187012043854031	-0.253166840486922	0.000698659615949272	0.34425774817371	2.89187328572677e-06	0.182121711859086	0.0155560342129251	0.0719355248832726	0.342741561685907	-0.115847534634031	0.125744742213256	0.183882333221628	0.0145673404845287	0.190611808941399	0.0112765711314061	0.0395878223230398	0.60191120705179	-0.312178817414084	2.46578806149843e-05
SUGT1	SUGT1	black	0.0968402274048394	0.201043716299966	0.0385737052417536	0.611256415001475	0.12235021106945	0.105732329377127	0.193568410070384	0.0100510184525792	-0.263855033572907	0.000402552319600687	-0.0356001294459249	0.639017824565252	0.443466501117857	7.09169132093267e-10	0.117647334163634	0.119933653129919	0.0871795479409758	0.249930531901759	0.10449193005283	0.167541862316642	-0.0408811741512433	0.590086429674972	0.394719582748754	5.9273303309651e-08	-0.340684678729658	3.71620520893948e-06	-0.0668018998068938	0.378373604680967	0.252297506785552	0.000729961623285302	0.240645132821124	0.00129456724081537	-0.194268347462826	0.00977870234337772	0.0135425805731971	0.858416222358096	0.0449384064946876	0.553698905104649	0.70570063713463	7.76575163340504e-28
DNAJC15	DNAJC15	black	0.0957642604134047	0.206118217953777	-0.0309706907512654	0.683242220109251	0.16052958312657	0.0333111357400368	0.250871428798362	0.000784119189338969	-0.112697410771011	0.136436034457191	-0.106827829341125	0.158193245332465	0.161053809359774	0.0327319976376997	-0.040865263983647	0.590231245741359	0.0150954522705839	0.842381540160898	-0.0123570172715713	0.870697605877704	0.0673261334341205	0.374634610228301	0.288860306389021	0.000101044100434647	-0.275202571936439	0.000218508393300353	-0.161476522699464	0.0322712517274353	0.188026506318749	0.0124541032855903	0.269591773087324	0.000296566609318646	-0.0334969517758255	0.658963504138635	0.0183293843517472	0.809202999723674	0.107682237109188	0.154873425929275	0.497368778800686	2.18503369967325e-12
SLC39A10	SLC39A10	black	0.0956351368266709	0.206733336812849	0.297100333028889	6.22304918906348e-05	0.207507839571587	0.00571971181831903	0.164161246158504	0.0294717364092641	-0.200240979923902	0.00770776078987293	0.0435413107797094	0.566105208081086	0.248145417377067	0.000898060947642888	-0.0504828146653924	0.505805917680691	0.195413571168461	0.00934718529817108	0.144600677024505	0.0555242665273315	-0.00523923011119615	0.944980512534417	0.367899862694815	5.07992009462597e-07	-0.224123789837239	0.0027871582048566	-0.203139961820673	0.00685091335159779	0.398655079681077	4.25420523096833e-08	0.133687975748743	0.0769134644979505	-0.0872223265338528	0.249697332458374	0.238437971748625	0.0014386197562608	0.0274120557940521	0.717995846787923	0.476376418144046	2.34353389743997e-11
ZNF92	ZNF92	black	-0.0937218133453383	0.216003253245659	-0.0553172353808942	0.465882137413555	0.344795671860538	2.78396991174415e-06	0.303419572066981	4.24802816529778e-05	-0.120923869101621	0.109892306842774	-0.12471543044265	0.099108131860497	0.458184661749904	1.6140330561721e-10	0.028923674021041	0.703157658421357	0.143703518780085	0.0570737133332004	0.296327692090637	6.51651012498505e-05	0.0550598408028625	0.467963073651377	0.54191182686017	8.03740095156244e-15	-0.0861283451160759	0.255708396711577	-0.205852546040841	0.00612709754825929	0.327678052838849	9.02297149296521e-06	0.47220633720031	3.68428877527566e-11	-0.222314931678318	0.00302164348321322	0.349144256589414	2.04187560313235e-06	-0.114831639959527	0.129119500844798	0.640312986933933	1.08454107185507e-21
ZNF277	ZNF277	black	0.0933649078384197	0.217764766047813	-0.0727218420785523	0.337477939647431	0.127216069990198	0.0924662900136422	0.131369346408018	0.0822226717533933	-0.142512384635955	0.0591857999565706	-0.14553252322541	0.0539518668160115	0.144977208141686	0.0548844081842702	-0.208889495303812	0.00539840043262106	-0.103867311544253	0.170110032747006	-0.0668862571951339	0.377770409016523	0.0750278371326772	0.322340372856909	0.228107370820672	0.00232781722904756	0.00177457265848223	0.981351440767428	-0.255655066194603	0.000615772522013947	0.166995141855636	0.0267440208558363	0.142042766195671	0.0600360004389289	-0.0720551383139733	0.341937529603959	0.223261649373784	0.00289678258188261	-0.0196067090732609	0.79618791381269	0.320318640102902	1.46440551222937e-05
CKAP2	CKAP2	black	-0.0917758797478462	0.225731678408069	-0.246298885071693	0.000983681296710468	0.298124578912624	5.85311375130094e-05	0.250216641190564	0.000810203860357068	-0.251134215243551	0.000773869645384923	-0.309590064255599	2.90103333676991e-05	0.405377339630209	2.39010187896677e-08	0.0218561306402488	0.77340595456476	0.138836601375175	0.0661123372713769	0.433669842723103	1.82787812169776e-09	0.0489869235889737	0.51851126357476	0.493833752754365	3.29549935516459e-12	-0.145309548961282	0.0543247203121685	-0.121184947582583	0.109121423158214	0.315273920426864	2.02620798940989e-05	0.395919582270845	5.35965664267286e-08	-0.114409315512974	0.130542798828108	0.256370499096644	0.000593677314295048	0.0261408328437313	0.730556717927579	0.761026692562305	1.5700027840264e-34
ZC3H13	ZC3H13	black	0.0915041098632588	0.227114646679141	0.147116468648773	0.0513637350429792	0.174799057621484	0.0203224396279463	0.275273477131676	0.000217657409648482	-0.273619556369329	0.000238332796611823	-0.179570177518823	0.0170925986709257	0.375566663694622	2.80303053083739e-07	-0.108530274195826	0.151630500662928	0.391901593779704	7.49640748097408e-08	-0.00216420321428631	0.977257906980217	0.0753362280892598	0.320349780092744	0.541366672148266	8.65195075136311e-15	-0.0995259803359917	0.188772704114996	-0.313675679527538	2.24302729340849e-05	0.315650385934006	1.97809688713548e-05	0.300003542215503	5.22756163541062e-05	-0.372150940299137	3.66013380005645e-07	0.173738503110442	0.0211081711878766	-0.13574285188623	0.0724429830794419	0.799781479846169	2.04965623179203e-40
SLC7A1	SLC7A1	black	-0.0892885810386187	0.238612598542767	-0.174815478397501	0.0203104755838559	0.171551783522257	0.0228114021156404	0.23228579136249	0.00192084448844679	-0.181004995022474	0.0162130440769895	-0.332729834028249	6.42383472168273e-06	0.317114969518712	1.80099367606262e-05	-0.0771755080098202	0.308643475591674	0.0970854151883661	0.199900106051532	0.142529906086825	0.0591542716949514	0.0410366231866804	0.588672370244767	0.403356649633618	2.84622877437826e-08	-0.0394413876925137	0.603256669208381	-0.193963554929779	0.00989647265869648	0.0475427775047945	0.530930397563418	0.234043586392943	0.00176989142661394	-0.198509071119701	0.00826393390061089	-0.0239554184549802	0.752317303198139	-0.0816063231833174	0.281608597652305	0.625102733072373	1.8126862981363e-20
UGGT2	UGGT2	black	0.0881100270217744	0.244892189775242	0.118765462804492	0.116429889291791	0.208998178746491	0.00537382447005571	0.342131267044826	3.35864768984788e-06	-0.354325468641483	1.40271219653982e-06	-0.253121332116723	0.000700267059410215	0.124665456089575	0.09924461529731	-0.153557662421244	0.0418769790021495	0.27014308913233	0.00028788154442305	-0.107434449030212	0.155830764871312	-0.0347379443671463	0.647164208119522	0.399893975160265	3.8290036819209e-08	-0.161260662681733	0.0325058401876705	-0.379808388255102	2.00391889783087e-07	0.0448888278939211	0.554136897507361	0.368048858374426	5.02228928774502e-07	-0.312578470653456	2.40435310342974e-05	-0.0519454136924525	0.493542243889182	-0.215097951476358	0.00414515265423188	0.573551943312313	8.80197298089016e-17
CUL4A	CUL4A	black	-0.0879939317230441	0.24551693362868	-0.0718987197439301	0.342989203779846	0.264871990015464	0.000381516355430057	0.412331141079691	1.29867891865092e-08	-0.270714624368604	0.000279127774186112	-0.351138790092379	1.76848212113462e-06	0.411033698498873	1.45676402985952e-08	-0.132343414072881	0.0799574258097135	0.227884657277771	0.00235156143586134	0.0786338984636061	0.299563269363931	0.0294044843833952	0.698461062876362	0.645359845651047	4.11238271338361e-22	-0.157263231318271	0.0371188344435243	-0.370405933608561	4.18967499878203e-07	0.266688854072679	0.000346449427837677	0.372952660950572	3.43890354796086e-07	-0.309777020911504	2.86732098362385e-05	0.122912270256445	0.104127483678761	-0.0770927573397828	0.309164049269256	0.870218106253466	2.2124815032009e-55
KBTBD6	KBTBD6	black	0.0873658629844434	0.24891597197191	0.0521353836429525	0.491961036706789	0.0990854549448777	0.190746984531878	0.253026643757908	0.000703622559994938	-0.35838603864384	1.04026159453529e-06	-0.197934417024029	0.00845618553650142	0.481026522925674	1.4048255457592e-11	-0.0762169918505287	0.314708617289529	0.37422936350598	3.11279415964273e-07	0.0950982154511777	0.209305289866993	-0.100257434157905	0.185527648057647	0.543315348352116	6.6445883488608e-15	-0.191276843945696	0.0109899873689956	-0.205215028121778	0.00629078150389283	0.0927772071089583	0.220687639004474	0.249580224824696	0.000836319363977036	-0.362244098676892	7.80042066569217e-07	0.022385726151435	0.768069493138861	-0.234007715395907	0.00177286061494048	0.615731249763961	9.52933962094966e-20
AKAP11	AKAP11	black	0.0868387027999804	0.251793973637286	0.179157616563894	0.0173530628013521	0.23624280279724	0.00159627870718885	0.309053194137149	2.99993095318134e-05	-0.262604250311976	0.000429897241404914	-0.159799052056975	0.0341326676178523	0.294165329436597	7.40832215773684e-05	-0.114002376984464	0.13192562954517	0.343322833122126	3.08893716697862e-06	-0.125405696506119	0.0972381187261292	0.0145809904493963	0.847686948906582	0.525425139748162	7.04371704788066e-14	-0.0952296429485679	0.20867361426409	-0.344528177011102	2.83713951756252e-06	0.322728346543483	1.25141312933797e-05	0.358617812534617	1.02253428781579e-06	-0.322796223399835	1.24586066837469e-05	0.22817786649974	0.0023203469358104	-0.144052565461208	0.056466702942137	0.814612520854869	5.08209175884403e-43
AKAP9	AKAP9	black	-0.0856967684790893	0.258106965755871	-0.0275018311671964	0.717111586275638	0.162215629666252	0.0314788803941907	0.16500370266066	0.0286371021373507	0.0153806235657698	0.839443736082087	-0.222828565315874	0.00295331009465285	0.0851464187352788	0.261188011568799	-0.17283679965863	0.0217967173627319	0.229166694754768	0.00221783169506668	-0.0323821391483341	0.669635432368047	0.305834972904204	3.66261691897749e-05	0.366863839683326	5.49848623302843e-07	0.460605623425313	1.25663629602558e-10	-0.36978265464031	4.39599701541995e-07	0.280094445729697	0.000166522263136606	0.297566825070024	6.05192148282074e-05	-0.228479040106288	0.00228867664663886	0.286155649933683	0.000118090492692689	-0.209657153616523	0.00522694711479119	0.386237762381894	1.19396025374465e-07
NUP58	NUP58	black	-0.085039074246695	0.261791888638607	-0.0443906894954342	0.558546908341412	0.132596582198169	0.0793769768259437	0.111905717640446	0.139229337890264	-0.28441022409002	0.000130480341033146	-0.18312293820058	0.0149868415048831	0.184654849728254	0.0141511577343642	-0.0574719024351607	0.44866380365873	0.169070986015597	0.0248857743340895	0.313955910487126	2.20349259651114e-05	0.0947645473981253	0.21091515234671	0.285058316963294	0.000125744574004454	-0.125229500738126	0.0977127750701702	-0.0702319172960585	0.354322890272998	0.312603442705964	2.40056270556846e-05	0.217286474374599	0.00377011866641612	0.0774142153120557	0.307145020341576	0.19332417663956	0.010147602996294	-0.0180761631951992	0.8117895033394	0.606308574593363	4.78508733128935e-19
UPF3A	UPF3A	black	-0.0839682007256744	0.267868568916583	0.00696506134239438	0.92690090318105	0.19623506796334	0.0090481073237008	0.426070843201873	3.73258834468193e-09	-0.149949246765792	0.0469920489002249	-0.255850052324633	0.000609676618552742	0.265627455342379	0.000366553836065477	-0.153598702648576	0.0418216039163916	0.329587608991008	7.94111639461711e-06	-0.0684477858507176	0.366711043340207	0.0435898962532162	0.565671555248126	0.588676174230846	8.52518167695024e-18	-0.123932470533244	0.101263580904455	-0.383986950857963	1.4330744667032e-07	0.176234675463925	0.0192992084187633	0.376498430329045	2.60488780643159e-07	-0.310577240340448	2.7271521923412e-05	0.0220917719849362	0.771030190057987	-0.151053066131266	0.0453747609517282	0.770890958492363	6.43786556011412e-36
PCID2	PCID2	black	-0.0826598375729419	0.275422377480562	-0.0838936677850337	0.268295054378016	0.236027130075305	0.00161258984223895	0.246014758082712	0.000997501829355921	-0.174509463236161	0.0205344395020622	-0.154014666617642	0.0412638080906101	0.428632357616023	2.9400020147371e-09	0.0227983202849256	0.763919519641735	0.124565778461146	0.0995172858496998	0.166067061893691	0.0276124985848154	-0.00433081128868899	0.954508893058021	0.515115607921533	2.58141413551309e-13	-0.190781052651252	0.0112030216884824	-0.166455359554619	0.0272462470453431	0.361393234852764	8.31442315755503e-07	0.39861108821765	4.27010847134159e-08	-0.182508067160859	0.0153341965505029	0.348072472212613	2.20495535666668e-06	0.0480617469304647	0.526450284298661	0.826161625896294	3.23161254973221e-45
BRWD1	BRWD1	black	-0.0823117459286124	0.277456113685332	-0.0155370582382711	0.837833101584758	0.283578257781653	0.000136804079461372	0.0756674394409134	0.318220778901455	-0.0708968671031426	0.349773637616663	-0.112300809925105	0.137829939837198	0.257683869925823	0.000555009066604213	0.00613213041167046	0.93562249629987	0.123764983090938	0.10172943634293	0.225547410373183	0.00261433671487598	0.244381470456013	0.00108046467691803	0.28376267102064	0.000135378158664882	0.129052224338474	0.0878188364636746	-0.119693449011433	0.113582933528298	0.347998226275873	2.21670006403651e-06	0.159601785715483	0.0343574285240706	0.000775846391716406	0.991846220675046	0.417897657249859	7.88942295980673e-09	-0.107665190169618	0.154939145276834	0.365262538009757	6.21090992691751e-07
SNHG32	SNHG32	black	0.0821351086902317	0.278491990874978	-0.0241249148795522	0.750622342460807	0.207297760049352	0.00577003645513723	0.242015535775365	0.0012118976839676	-0.0481612273125092	0.525593690618929	-0.101389632375759	0.180585645303264	0.258526527912848	0.000531438669902615	-0.116337014070823	0.124143227684749	-0.0208684086552824	0.783386964654011	-0.0778822240878028	0.304221037295521	-0.0754416231790962	0.319671309493233	0.407540103924188	1.98002057271108e-08	-0.0406508031475908	0.592184872776057	-0.281922074119319	0.000150253546400192	0.159887640478556	0.0340321380259686	0.106202484919796	0.160656691287816	-0.275218456470509	0.000218317482997319	0.1371882423694	0.0694266325618836	-0.0355611159950542	0.639385522833835	0.420096704567474	6.46313215601562e-09
CCNB1IP1	CCNB1IP1	black	0.0814138979412538	0.282748531507496	-0.14700702809408	0.0515391822849514	0.156681299443724	0.0378343847110741	0.159329746376587	0.034669439727338	-0.0722034447094555	0.340942288180594	-0.191020909331133	0.0110995089722761	0.294801792280462	7.13460570743307e-05	-0.151419938559068	0.0448476353157036	0.0759271768176164	0.316557650295252	0.240780236091028	0.00128619367004326	0.110092497906326	0.145791104097227	0.208737211682486	0.00543300467966906	0.0911171171094603	0.229094274283705	-0.237763516442094	0.00148547537089591	0.218759549496196	0.00353519716543605	0.193655533640473	0.0100167614833918	-0.0297272196723758	0.695314951601463	0.245195172755867	0.00103837271108386	-0.0296352089819142	0.696211369800771	0.388258427664604	1.01230171535056e-07
WBP4	WBP4	black	0.0767265463040606	0.311474737543178	0.0660514127164377	0.383765791117018	0.189624964490921	0.0117139551073224	0.31016957830188	2.79773205710468e-05	-0.197805910940977	0.00849971614080785	-0.0717883776901844	0.343732315576079	0.411861880458087	1.35384709357889e-08	-0.00564112452619037	0.940767460877698	0.280850752354334	0.000159600278663168	0.0538195578595265	0.478061489841258	0.00578262057057006	0.939284545461943	0.561054718164609	5.54498214431767e-16	-0.236925291397912	0.00154564975827547	-0.168492106644411	0.0253924802471246	0.211171239839339	0.00490301062550656	0.304258510021774	4.03538405950709e-05	-0.270664880622054	0.00027987972222651	0.121709710512265	0.107584790542259	-0.199445992337853	0.00795878996690232	0.805201185095841	2.42966155717259e-41
ATP11A	ATP11A	black	-0.0765807638368943	0.312397717345232	0.0104597325190725	0.890415062449672	0.251957485441973	0.000742552244449759	0.245387852476447	0.00102862841493674	-0.219342132868274	0.00344599178284629	-0.20544651044729	0.00623090219462722	0.268482587614659	0.000314781810821328	-0.0442123629385728	0.560129729713051	0.147278009915952	0.0511056696160174	-0.0153294186569674	0.83997108147218	-0.0880215684575466	0.245368111613021	0.515384367457018	2.49685603332431e-13	-0.298694375797648	5.6563560722562e-05	-0.226219454680772	0.00253617808616821	0.134152371394185	0.0758841334420285	0.350368465171173	1.86965887879438e-06	-0.210056626034235	0.00513967000180244	0.0197871289891653	0.794353987396235	-0.06263397117279	0.408904015399826	0.686882511817121	6.67354398338322e-26
PHF11	PHF11	black	0.0760116777398296	0.316017802232026	0.178208490153167	0.0179654144835816	0.141208505178717	0.061571101397414	0.155951435826958	0.0387482443317873	-0.0664386801374922	0.380977508162177	0.15333691001808	0.0421758940641544	0.128041573937792	0.0903532060887331	0.32924050959981	8.12814929449863e-06	0.164593439958399	0.0290410001633558	-0.135054837979852	0.0739156939663553	-0.0905534719448664	0.231999282181561	0.252836391766701	0.000710409399473626	-0.276413494148459	0.000204391855557864	0.0642876775275393	0.396620386800866	0.0844019322547082	0.265395876858776	0.338852741741953	4.22107763444013e-06	-0.223550685761076	0.00285960328032597	-0.106813338843747	0.158250005575655	-0.0590280714431542	0.436454236900915	0.576491658551554	5.64404955167639e-17
RFXAP	RFXAP	black	-0.0736039395318792	0.331634799814733	-0.0877818441176779	0.246661100508607	0.315294027970221	2.02361063287846e-05	0.326920010920977	9.48999009893828e-06	-0.155919058528527	0.0387892108146368	-0.21640318086307	0.00391763984556776	0.229295583269717	0.00220477693776173	-0.116000564879454	0.125242341247328	0.230101720771317	0.00212469723988954	0.118379477203684	0.117630289001953	0.0977013393759383	0.19704809063464	0.471454629964822	3.99476196682276e-11	0.00860924455502076	0.909711228317048	-0.220577547888506	0.0032635112792638	0.148466324347064	0.0492402075573904	0.380347548908723	1.91957806800496e-07	-0.226636431050287	0.00248875513912564	0.176840556468331	0.0188809474147414	-0.243506893636789	0.00112744566148365	0.703769203016023	1.24651093757443e-27
PYROXD1	PYROXD1	black	-0.0733888157665086	0.333053797564387	-0.0888702527878862	0.240828516815772	0.0605169736424936	0.424952186711473	0.0351492642966843	0.643272533043122	-0.111224302350623	0.141668322929025	-0.123393776481969	0.102767951844588	0.173402452540786	0.0213625534285627	-0.0374057034097212	0.622097902657354	-0.0112695361660162	0.881990265439683	0.257441429559994	0.000561967153264315	0.27966439927186	0.000170582041872359	0.182234492708524	0.015490990133501	0.183644518673216	0.0146975951577257	-0.14084612673969	0.0622478665878179	0.337340453031447	4.68629141639995e-06	0.183529848211831	0.0147607647813414	0.094622642546061	0.211602490744983	0.347277097161718	2.33391383823262e-06	0.0629702817080724	0.406387902921587	0.333347868299703	6.15974114994638e-06
DOCK9	DOCK9	black	0.0733779351111569	0.333125671538174	0.153277409546124	0.042256767601436	0.149621968017969	0.047480709205526	0.0652123576509268	0.389849230749417	-0.201875776488462	0.00721354578728885	-0.129644409802323	0.0863604491040558	0.360645355722899	8.79277270918808e-07	0.145384423474111	0.0541992795567827	0.316907334124115	1.82515709377861e-05	0.030652786004441	0.686321240276706	0.108665792607711	0.151117059652705	0.376862987902365	2.53107423028204e-07	-0.0373586657132688	0.622536238776128	-0.16491570645019	0.0287233268438577	0.334697783694797	5.61827517122156e-06	0.253532160253897	0.000685878460918211	-0.182234190271162	0.0154911642403769	0.210850270670309	0.00497013766720189	-0.0698348440494411	0.357057052380113	0.666628605545076	5.60877339272617e-24
CHAMP1	CHAMP1	black	-0.0713665850523495	0.346582314046854	-0.128172338268385	0.0900220442885138	0.193604671080943	0.0100367480849536	0.228770475176738	0.00225840463627085	-0.180686509215996	0.0164047979917214	-0.235066246059778	0.00168712479338807	0.342497056346123	3.27355723296405e-06	-0.0327401124684136	0.66620126649234	0.136330843566904	0.0712033270160688	0.247408160318852	0.000931389795739458	0.0313500805659481	0.679574524229667	0.451958501702964	3.04503128285566e-10	-0.0317368933359896	0.675842793022019	-0.132241037893728	0.0801931167510602	0.19312550206144	0.010226774129037	0.336015312135586	5.13357939938912e-06	-0.1690115228536	0.0249374205578741	0.15508782027194	0.0398535211624542	-0.0805514074684297	0.287896010660904	0.693097428497683	1.59218273159361e-26
COG3	COG3	black	0.0700854396222174	0.355329974579654	-0.0354512235171326	0.640421721632315	0.192355160023483	0.0105389308820461	0.158080673439439	0.036133015082408	-0.262429744840929	0.000433846143249261	-0.244103134145335	0.0010952180622059	0.375344654074315	2.85232705495278e-07	-0.0848256574168593	0.26299532564015	0.262774668772443	0.000426072956240392	0.0807119745650575	0.286933004727159	0.179750069542606	0.0169800953889761	0.433853616043071	1.79619473714296e-09	0.100911791676568	0.182659449048245	-0.290863118558432	8.99361816108917e-05	0.409742420329755	1.63241068172297e-08	0.314983615802896	2.06406002072013e-05	-0.241862501391361	0.00122088355465799	0.434412983048132	1.70298778914072e-09	-0.0568537675936773	0.453566458277396	0.805058743087171	2.57192369590801e-41
ZNF468	ZNF468	black	-0.068609856826865	0.365574769767771	-0.10585377116465	0.162042816277587	0.241679516066604	0.00123170814842825	0.114238035908306	0.131123464691399	-0.0803459342890882	0.289131490996455	-0.188612257369075	0.0121782435978549	0.244329323274839	0.00108321482072085	0.0233833317296522	0.758046862608386	0.204849784590894	0.00638630651000805	0.276855505518431	0.000199454112850143	0.184903683594397	0.0140193350590972	0.321749756923584	1.33411100163108e-05	0.110926475130766	0.142744497706119	-0.161325884419065	0.0324348074975901	0.270476548902141	0.000282743707627597	0.196543076359152	0.00893817475350414	-0.0392039765547849	0.605440880763279	0.274725256579998	0.000224318074825773	-0.029060008928931	0.701824777321595	0.319717883326779	1.52260921888435e-05
TMEM243	TMEM243	black	-0.06860638639805	0.365599077963378	-0.0398625144458293	0.599390922248187	0.249130967285418	0.000855218427237384	0.399326633755435	4.01838780233658e-08	0.0865850688984469	0.253186839268808	-0.0861287029372647	0.255706414444674	0.24400702196893	0.00110035529175436	-0.111389798969641	0.141072991105199	-0.0340131480684061	0.654045094423698	-0.0231549284835435	0.760338070348707	0.134767438146077	0.0745380222617412	0.528933928113618	4.48166499554651e-14	-0.0676195584334057	0.372551733593503	-0.262701220907647	0.000427717289559592	0.158227817980563	0.0359579324646674	0.390605099480031	8.34563972689916e-08	-0.266878601912821	0.000342964914947579	0.233586837133621	0.00180803910809074	-0.158527232742679	0.0356038818656305	0.528851077062805	4.53004097799053e-14
TMTC4	TMTC4	black	-0.0679569582976579	0.370165513131147	-0.144528048656945	0.0556483937551123	0.28274833859368	0.000143396496264501	0.513770999316953	3.04811886058852e-13	-0.255663510547483	0.000615507363515161	-0.39074892888965	8.24705929384417e-08	0.212802231859797	0.00457430801742881	-0.207943568202511	0.00561658200588953	0.137819066125366	0.0681426263059014	-0.102167565982564	0.177246621164816	0.0942493992728846	0.213418012401551	0.623039401294894	2.62479854694351e-20	-0.104961193760808	0.16563152118687	-0.454137452721293	2.44199192829385e-10	0.0960277163283318	0.204867256703813	0.374918224277296	2.94935215533408e-07	-0.29627925966841	6.53533130615874e-05	0.0281294758019787	0.710940029839193	-0.140222427230334	0.0634269451460883	0.726100426568993	4.10255407691553e-30
KLF5	KLF5	black	0.0677595821477092	0.371560287780362	-0.11630707321359	0.124240735145386	-0.0356682035147154	0.638376443223486	0.0313039039097473	0.680020530827413	-0.303758620965885	4.16085162121301e-05	-0.275164642002147	0.000218964887726576	0.263781848307471	0.000404106860302346	-0.061331471522231	0.41873505292818	0.129981948850238	0.0855379010544529	0.133423157078125	0.0775054667214792	0.134435115993154	0.0752629075641177	0.25738015212687	0.000563738533016512	0.150987569494721	0.045469409595669	-0.184924398221306	0.0140084098442253	0.293109275984894	7.88431275337538e-05	0.104019707526244	0.169480762851476	-0.0856067987434511	0.25860893136947	0.163443437865177	0.0301991613481041	0.0746506752879208	0.324785717293502	0.431590173736105	2.22621575438162e-09
ATF6	ATF6	black	0.0675136621850865	0.373302616094701	0.1926556523296	0.0104161801881864	0.0886941788734987	0.241765477675677	0.162249776809561	0.0314426758036189	-0.141658049731092	0.0607399521317549	-0.113663685889801	0.13308510325145	0.0867127556691587	0.252484966141123	-0.160409484512114	0.0334450313806319	-0.0213526175765417	0.778489466992356	-0.232645513854637	0.00188903113806317	0.149425113916571	0.0477766670444988	0.336169111786387	5.07965955894266e-06	0.237196058634651	0.00152597292526373	-0.427499228899617	3.26821855475922e-09	0.170449284484265	0.0237141376911493	0.133023528058801	0.0784057985159667	-0.269839750987792	0.000292630456954979	-0.0188285951177365	0.80410993152058	-0.0883325321960778	0.243697915258945	0.450143583867618	3.65520531735164e-10
ARMC10	ARMC10	black	-0.0673828408656245	0.374231517269437	-0.187456515799191	0.0127277917429375	0.368171244270452	4.97541908766668e-07	0.166488370755154	0.0272153026664875	-0.180081738057579	0.0167743600724138	-0.206478259153733	0.00597015279134763	0.308444332029362	3.11593173256679e-05	-0.0674615701821552	0.373672327422715	-0.262109233055536	0.000441186616591545	0.265678358709068	0.000365565480080497	0.0518203452716832	0.494584716442493	0.36331576042838	7.19611673006154e-07	-0.0560315761249975	0.460133748576724	-0.160805979855109	0.0330047128036044	0.326377296072946	9.83831170771342e-06	0.328285711845622	8.66440881800897e-06	-0.0553046974531363	0.465983383541333	0.463411043145423	9.37939846220204e-11	0.125679414255329	0.0965043729674561	0.38197278200286	1.68542873937905e-07
EXOSC8	EXOSC8	black	-0.066832659490734	0.378153590161445	-0.103743341171475	0.17062320742844	0.263268013315699	0.000415178835920783	-0.00364498074866144	0.961706897001263	-0.147042324617094	0.0514825431923415	0.0217823523635864	0.774150230057786	0.337599939132535	4.60315150438075e-06	0.19220861284896	0.0105992566160002	0.125356612872175	0.0973701618431726	0.450064956907674	3.68415254386459e-10	-0.0961412928107616	0.204329655888201	0.22183355248011	0.00308698027080976	-0.254709557028594	0.000646137492184847	0.182905403619959	0.0151089382869894	0.297577999619891	6.0478769086321e-05	0.236089046191293	0.00160789168802651	0.0608003027793692	0.422783470818567	0.187470237983393	0.0127211413624704	0.151675771590728	0.0444830900920322	0.618488536911799	5.88181142111386e-20
INTS6	INTS6	black	0.0662911867489408	0.382037987288977	0.0518892582049992	0.494010167804189	0.111181419510816	0.141822894688249	0.14603266696569	0.053123233377883	-0.365824081313816	5.95158509834355e-07	-0.196703816850149	0.00888127514072007	0.383716593363559	1.46470944869598e-07	-0.0125007618388343	0.869206831185595	0.384639347076672	1.35941144574491e-07	0.254818998148741	0.000642553464453385	0.0651779492450758	0.390099938087675	0.430809261311631	2.3964492903585e-09	-0.083229632983573	0.272115143901215	-0.140027864255545	0.0637984800980664	0.403907674866277	2.71415836054322e-08	0.308472041606006	3.11056198526498e-05	-0.116531689950228	0.123510675758447	0.25579509651423	0.000611389058198015	-0.0855260233389839	0.259060170383451	0.705393694491657	8.37441954268245e-28
KIN	KIN	black	0.0649896465824066	0.391473673429774	0.146868037156301	0.051762719021704	0.197060287790648	0.00875623304524526	0.178058311738411	0.0180640054946622	-0.115236326937015	0.127766884655049	0.0763897977370819	0.313609464193248	0.421356185045555	5.76184831344631e-09	0.168318053914682	0.0255465525750013	0.0375978789358815	0.620308433506231	0.207508848412656	0.00571947109975196	0.0147136961733031	0.846317750619807	0.392211345860628	7.30614919867242e-08	-0.232824181962695	0.00187340897064839	-0.0799602452081329	0.291460132231745	0.313477397476655	2.27140397827344e-05	0.275345402941693	0.000216797329265328	-0.00934207347143141	0.902062617257842	0.2232316280137	0.00290066925405718	0.0816430031847089	0.281391655323564	0.403890279546789	2.71823606237986e-08
ARGLU1	ARGLU1	black	0.0643980634134954	0.395808385205208	0.115900482758486	0.125570736777447	0.0943456003495101	0.212949010742794	0.144331658047132	0.0559851879444521	-0.0754781951679192	0.319436098824251	-0.0678710139828026	0.370772448858666	0.177590593983842	0.0183740744544218	-0.0213379688981968	0.77863750325417	0.670491531893198	2.47469520795318e-24	0.0206025954756367	0.786079149039003	0.0951072047069148	0.209262041412942	0.305835542999672	3.66248817726467e-05	-0.0560845948929541	0.459708674192613	-0.139396762061486	0.0650159069378237	0.232554223407538	0.00189705898529174	0.200986051111681	0.00747890494138046	-0.179245173858442	0.0172974981968878	0.169645205773141	0.0243917477401441	-0.221718930904926	0.00310272471191812	0.62411001859064	2.16682282882856e-20
PARP4	PARP4	black	0.0636056585706797	0.401659401343029	0.00397267894631755	0.958267181016761	0.0898747451789818	0.235531698459368	0.340521110785493	3.75883853018234e-06	-0.245359610273077	0.00103005142711081	-0.264894414618146	0.000381064189478997	0.200968841537862	0.0074841221157003	-0.0694589942811285	0.359657175798793	0.191933153586807	0.0107134730739062	-0.112506507468409	0.137105636652839	0.190656707051776	0.0112570181338437	0.534638590191883	2.12477140538628e-14	-0.0580470726007804	0.444128827261335	-0.321128797216504	1.3892385774576e-05	0.245281817909425	0.00103398041841358	0.399036034854214	4.11884764490175e-08	-0.257921639041539	0.00054826239001256	0.0952521049194863	0.208565793228162	-0.139827824356871	0.0641823297266943	0.761051899999018	1.55754799016153e-34
MZT1	MZT1	black	-0.0631205519172899	0.405266621891953	-0.204929173533001	0.00636543393132883	0.273281805314753	0.000242773523781459	0.0341163506016059	0.6530635376064	-0.307760918665866	3.2511645825149e-05	-0.187367959612892	0.0127707834183232	0.467994425694255	5.78275775872495e-11	0.090393829683438	0.23282676366065	-0.0922776544501379	0.223193955816891	0.435552880694496	1.52729114404814e-09	-0.0518462992368713	0.494368288567431	0.383747397146794	1.46107153175287e-07	-0.164362575869862	0.0292704125721969	-0.0153114136189181	0.840156527384019	0.334602607307734	5.65492099897922e-06	0.247543272001985	0.000925198101795154	-0.0370565116074146	0.625355118727943	0.353772849679151	1.46048949765539e-06	0.145101757414393	0.0546741016077671	0.67971091390955	3.33780360839042e-25
FNDC3A	FNDC3A	black	0.0630423915097634	0.405849607577404	0.0915379290250313	0.226942223990665	0.212199731135603	0.00469335514650285	0.159965703761608	0.0339437603728892	-0.177818527425325	0.0182223959587498	-0.0735828995221846	0.331773412585168	0.116853051415597	0.122471950794078	-0.0417417506603442	0.582277664553329	0.214027042613314	0.00434062226940529	0.0149433784578644	0.843949080589996	0.175228748922876	0.0200113693889668	0.278863887737776	0.000178385980506809	0.0154609167220697	0.838616962707321	-0.205070661551407	0.00632838538231036	0.411833738652391	1.35722631488741e-08	0.168196835768085	0.0256543285021013	0.0135734467980041	0.858096915651338	0.336176662181005	5.07702639724303e-06	-0.0442748291843564	0.559575035925397	0.662802546623771	1.24633406599508e-23
VPS36	VPS36	black	-0.0621238055536832	0.412738325294717	-0.00189481587838413	0.980088085390014	0.200776421326397	0.00754267603669039	0.380632392435978	1.8764040330084e-07	-0.154871134002594	0.0401349662270538	-0.241086450711166	0.00126739793693749	0.165410556226976	0.0282413063354482	-0.185700366181682	0.0136044828713908	0.259020119435002	0.000518065183127932	-0.195076024830426	0.00947258674283796	0.138679939914084	0.0664216668091469	0.536789679892601	1.59772034800006e-14	-0.00484037018692624	0.949163262870043	-0.397882287716255	4.5420385054671e-08	0.114969206660542	0.12865846949993	0.313973245097585	2.20106876837029e-05	-0.314050901560577	2.1902412265859e-05	-0.0522973871077281	0.490614739195264	-0.234024707792287	0.00177145351978818	0.810270491854155	3.10846938005721e-42
USPL1	USPL1	black	-0.0620579226228169	0.413235024418178	-0.0424945722590481	0.575486140246661	0.203146048142784	0.00684920749445854	0.567048872952888	2.31591867014605e-16	-0.0314844966774875	0.678276872127861	-0.246368129495188	0.000980339847911978	0.249770965960419	0.000828412152507467	-0.195241121555052	0.00941106720546903	0.196281049412647	0.00903162026880913	-0.220343104177519	0.00329745450818719	-0.135918351411797	0.0720711590671957	0.575932261566076	6.14417345549081e-17	-0.221621989021352	0.0031160972801133	-0.3994264788443	3.98441826002131e-08	-0.018139026433926	0.81114720152032	0.424017035217122	4.51339835462387e-09	-0.413058571026914	1.21741539462137e-08	-0.0627943111092277	0.40770328508065	-0.217422193462925	0.00374790089469585	0.65539486658066	5.65915217839855e-23
ZMYM2	ZMYM2	black	0.0616938702258506	0.415985978831616	0.177508495824286	0.018428974482074	0.0962599770717708	0.20376896584965	0.332569092956877	6.49426095468526e-06	-0.183445827363305	0.0148072006106132	-0.174502676963864	0.0205394302871008	0.338979619313531	4.18410931889813e-06	-0.123276259391972	0.103098462964647	0.448748425775931	4.20310587077548e-10	-0.0106459341961876	0.888476790784136	0.111985655360843	0.138945330720708	0.516431510314274	2.19238467074926e-13	-0.0708119539514402	0.350352515307346	-0.383311493581334	1.51336708462577e-07	0.311752018319394	2.53302894408077e-05	0.24714870964039	0.000943386340011618	-0.293767140928144	7.58454055699781e-05	0.13615286741052	0.0715767194167916	-0.244574293243158	0.00107035107914258	0.726771028513714	3.42544678249369e-30
MIPEP	MIPEP	black	-0.0614939869582059	0.417500939341758	-0.17045874247476	0.0237062646188706	0.184479479670531	0.0142447122589442	0.256872074902939	0.000578625587322775	-0.159299175750334	0.0347046517070118	-0.168159137814166	0.0256879254059073	0.159040109571471	0.0350042677108025	-0.0297718740349638	0.694880056540653	-0.00996962919095631	0.895519882049167	0.134063418959018	0.0760804286996934	0.120235273960703	0.111945985443304	0.271720430261137	0.000264320421537518	-0.247601918525801	0.000922522323182442	-0.0382426194649618	0.614321150894951	0.00362725385985755	0.961892989732738	0.2595751952366	0.000503397674816846	-0.0440361998978329	0.561695460905695	-0.0330953984996055	0.662799726030891	-0.0782977102334137	0.301640606556128	0.561212131870685	5.42050795375002e-16
MIER3	MIER3	black	0.0607661593250786	0.423044477578799	-0.027597191827466	0.716172723893012	0.151173615602273	0.045200986242277	0.251282653527488	0.00076813469573974	0.0349831602922409	0.644842954720733	-0.112305074343578	0.13781489432305	0.16134189357098	0.0324173921682598	0.00630676669062936	0.933793215735325	0.167255141473734	0.02650495284386	0.0454412314393978	0.549266318557188	0.30562715542201	3.70983210042005e-05	0.246107163896504	0.000992987584312987	-0.0967802038254179	0.201324399170892	-0.149398702121988	0.0478164922300848	0.144463683371467	0.0557585902412863	0.0287200986030824	0.705149601418862	-0.0243470874685651	0.748402428166223	0.170388104237235	0.0237651200297121	-0.0956605553284755	0.206612143856513	0.31591316231821	1.94515619557201e-05
NEK3	NEK3	black	-0.0603135751858448	0.426513045691507	-0.0991917653314189	0.190269164814576	0.179343353797955	0.0172353764108317	0.621125272095501	3.69130898622241e-20	-0.103077785437149	0.173397940696931	-0.32204169232289	1.30891454288893e-05	0.196111938624705	0.00909238768732329	-0.248557786224704	0.000879900565702245	0.181958390834979	0.0156506485794139	-0.216155457760169	0.0039599356036666	0.0975853462987264	0.197582922905407	0.667147270648279	5.02880662176474e-24	-0.178419735514348	0.0178275245520997	-0.459824704384943	1.36259392681598e-10	0.048536243036522	0.522370916099	0.452987259920134	2.74424604867308e-10	-0.387609512863327	1.06753391499402e-07	-0.0202362989124154	0.789793192375793	-0.239104098204743	0.00139367212362136	0.780329597856769	2.59927849523307e-37
DIAPH3	DIAPH3	black	-0.0601073298226518	0.428099130321883	-0.266424942892471	0.000351350473124148	0.224221844094016	0.00277493115587503	0.182431541966468	0.0153779152610106	-0.249954912434891	0.000820851792874674	-0.33603142755983	5.12790419560792e-06	0.308649956307427	3.0762915968193e-05	0.0195564183004967	0.796699307215305	0.0833692761092102	0.271308749507568	0.518837706014054	1.62332645422846e-13	0.120538479742239	0.111038031197213	0.364120295804935	6.77210788820815e-07	-0.0869161156531338	0.251369907460726	-0.0624688848306207	0.410142467398077	0.168369609969841	0.0255008315506229	0.314959585332758	2.06722301718925e-05	-0.0361146713039104	0.634176570701157	0.116648576934171	0.123132080111827	-0.0441231179536856	0.560922674013333	0.571022351898725	1.2856110917729e-16
SPATA13	SPATA13	black	-0.0597063622417417	0.431192403530948	-0.0379632306771451	0.61691255482218	0.239133540988851	0.0013917153886211	0.491424985448122	4.34869312824087e-12	-0.0774431147014406	0.306963932682323	-0.21037954877416	0.00507007429913797	0.313578299611403	2.25692154278958e-05	-0.119233245680185	0.114987915371314	0.273418975118177	0.000240960825685496	-0.0725299431888904	0.338757739350135	0.011076246749998	0.883999987152747	0.609389255205182	2.84003605821197e-19	-0.186025863254711	0.0134381068024172	-0.288096050514798	0.00010561154401994	0.16043632452329	0.0334150684282498	0.445148368619905	6.00942504206426e-10	-0.288015589065951	0.000106103484900421	0.0995685635228313	0.188582655945246	-0.188436420121068	0.012260484871739	0.757262253297065	5.10161165506145e-34
TFDP1	TFDP1	black	-0.0584918947791299	0.440639451718409	-0.146703516912383	0.0520283528289044	0.262406625738317	0.000434371818766753	0.0270608278885506	0.721458926450035	-0.280367989263294	0.000163987002268892	-0.171486353835934	0.022864138115467	0.444494783525654	6.40954050062215e-10	0.133621527265927	0.0770616656231884	0.0645735737095441	0.39451937833232	0.518292692715519	1.73802951345916e-13	-0.0242144561102529	0.749727412865144	0.36616515088579	5.79916208789433e-07	-0.142796354800113	0.0586765219953126	0.042404533138951	0.576296464909134	0.428297799521524	3.03344451639039e-09	0.285038809438592	0.000125884744329475	0.0141212644870119	0.852433695322369	0.431955043716139	2.15073736506996e-09	0.14536705157604	0.0542283621379737	0.669953752885002	2.77530749251768e-24
MCUR1	MCUR1	black	-0.0584805213259073	0.440728475404797	0.0100643252435794	0.894533205654673	0.306204826617508	3.57998377680933e-05	0.155838640700225	0.0388911200725646	-0.150162605349792	0.0466757468998323	-0.0711468933028167	0.348072633203121	0.395628158927069	5.49251145916099e-08	0.0294403022161245	0.698111646271158	0.119404640017084	0.114463080052294	0.312035991964183	2.48810010393601e-05	-0.057739542785045	0.446550337134327	0.454325920834146	2.39564299038121e-10	-0.238492183756195	0.00143491282174694	-0.11051501296849	0.144241501973428	0.261241456841089	0.000461641466508473	0.284400218635493	0.000130554742400815	-0.133312323520286	0.0777543250050078	0.124308449424564	0.100223955135661	0.0115797872501604	0.878766017304905	0.482038050153368	1.25554580870975e-11
SPRY2	SPRY2	black	-0.057097947044451	0.451626209920207	-0.136939595800368	0.0699381202768426	0.0451427463872422	0.551895480548202	0.180480054359751	0.0165301528287395	-0.0935048603126549	0.217072812098409	-0.325714740818993	1.0279965907874e-05	0.109421685695404	0.148277258130019	-0.203522940348132	0.0067443075111914	0.124392142213008	0.0999936866297527	0.108484566223211	0.151803971980391	0.326247531380486	9.9233716331502e-06	0.207669697728527	0.0056812066528593	0.332395703743907	6.57104948267281e-06	-0.335314885341751	5.3860835435895e-06	0.206794644852906	0.00589217041434904	0.201817842838981	0.00723056593722086	-0.0295559536971125	0.696983855353372	0.271067723952397	0.000273843869564156	-0.1728218470338	0.0218082966944588	0.502291553574224	1.22320107225473e-12
TBC1D4	TBC1D4	black	0.054901445364012	0.469246172603254	-0.114633300984708	0.129786438117582	0.226533667727151	0.00250036718906641	0.448246379634214	4.41907402622683e-10	-0.182710488638418	0.0152190760398162	-0.305549355536352	3.7276547851979e-05	0.353907441320166	1.44621229016175e-06	-0.156591039410017	0.0379464048137392	0.209424943967005	0.00527828836634745	0.00549220610818939	0.94232838451788	-0.0495977082178741	0.513303888899453	0.50649803430791	7.39572842634458e-13	-0.162778645334798	0.0308864472100227	-0.332563240547752	6.49683886274242e-06	0.0917056487523045	0.226088493799428	0.299108719769644	5.51719691335142e-05	-0.273120396586734	0.000244922777713404	0.205137384299101	0.00631098092231708	-0.184974059358351	0.0139822481262129	0.64172159392358	8.28878274692317e-22
SUPT20H	SUPT20H	black	0.0534656937695589	0.480964163530042	0.177035651890929	0.0187479495583704	0.207115153307501	0.00581410112085385	0.346979412660486	2.38400029843738e-06	-0.171296977277498	0.0230173668162313	-0.0874261929412216	0.248588063937166	0.334025105072426	5.88218693167218e-06	0.0178679273996447	0.813918036348222	0.459958785251743	1.34380565105941e-10	0.0241942573170787	0.749929262782749	-0.0155567834952384	0.837630060139547	0.595115800342519	3.03916876807967e-18	-0.244463919518577	0.00107612953001041	-0.225444689960589	0.00262647354507909	0.257370879258394	0.000564007037431111	0.336477145895331	4.9732798358912e-06	-0.308744342510706	3.05825539469293e-05	0.0787192953831593	0.299037104530485	-0.212800587716126	0.00457462915752567	0.828941705542839	9.04334569362442e-46
USP12	USP12	black	-0.0514985803656318	0.497272051488858	-0.0242077408707337	0.749794517491843	0.242566886462594	0.0011800233073694	0.497342441066094	2.19177195634566e-12	-0.0536648216688362	0.479329589264844	-0.201697497891185	0.00726603594988472	0.276714741834848	0.000201014406610147	-0.179621991169153	0.0170601284715918	0.26858442136204	0.000313067176233654	0.0187769830573635	0.804636112196015	0.14249438331979	0.0592182060901808	0.543345832450047	6.61711570317453e-15	-0.0682928409285882	0.367799395110214	-0.370939539216464	4.02042624163376e-07	0.18714697921647	0.0128786195854572	0.401626262054009	3.30237277513708e-08	-0.280127494844862	0.000166214026946626	0.136426942493701	0.0710023713430793	-0.186440831331407	0.0132285847466241	0.68207887176632	1.97167229287115e-25
PROSER1	PROSER1	black	-0.050382311231893	0.506654423205818	-0.128168242548307	0.0900324020227974	0.313027344614064	2.33707406873579e-05	0.66448205737046	8.79111907126137e-24	-0.265630151696754	0.000366501420731774	-0.4193535373049	6.914803136563e-09	0.350732695964905	1.82115123571876e-06	-0.268675224203855	0.000311545589997554	0.216611325129126	0.00388241663510321	-0.0709642696121317	0.34931456374064	0.00542734771010121	0.943008282166117	0.758776203700045	3.18420659989033e-34	-0.234338169905347	0.00174567844553589	-0.499016357784519	1.80127100301987e-12	0.0803184278361658	0.28929715164239	0.448205957273289	4.43692232455547e-10	-0.439987125465323	9.96069176833313e-10	0.0456385807400773	0.547531365804364	-0.246309028118642	0.000983191182685124	0.843396947195086	8.13718631327765e-49
DCAF17	DCAF17	black	-0.0499107569449794	0.510645428499897	0.0420902497359551	0.579129094094248	0.260591717360016	0.000477527300272744	0.251117304861721	0.000774525476333243	-0.00368370754963425	0.961300359312986	-0.0645414655003395	0.394755003525898	0.22337962162228	0.00288155507548318	-0.0160971528777029	0.832071994741534	0.395534818730004	5.5357284677534e-08	0.120073269533816	0.112433484145019	0.204856819221201	0.00638445453493596	0.368398562305436	4.88947036942392e-07	0.00548736500883151	0.942379131364119	-0.129098478334821	0.0877042213978694	0.127620334036298	0.0914266111189659	0.2333690987718	0.00182648698413329	-0.0686075082783021	0.365591219780499	0.420000645962035	6.51987079788292e-09	-0.434271041916495	1.72618700314597e-09	0.403676735810204	2.76877631281136e-08
RNF6	RNF6	black	-0.0481892700930853	0.525352350969639	0.0232189462152688	0.759695670686592	0.253662186215226	0.000681381579583844	0.258617677148934	0.000528945291969684	-0.252002680416717	0.000740867279204612	-0.143049495938608	0.0582255799767042	0.346359423945944	2.49161892340948e-06	0.0257779963119125	0.734155234278118	0.130566385754893	0.0841285435269938	0.106944591082261	0.157736439444083	0.0545327409675915	0.472240357968666	0.530401718963429	3.70359275415735e-14	-0.199987730642654	0.00778695365564844	-0.196467099798786	0.00896518142010679	0.389880981408634	8.85937759242231e-08	0.378776344987383	2.17536569581468e-07	-0.21793986919055	0.00366423440429473	0.240209802535808	0.00132188904152774	0.0861652848031748	0.255503813157588	0.848043832992214	7.33038650624005e-50
SPRYD7	SPRYD7	black	-0.047978178398982	0.527170412090111	-0.278763766358258	0.000179385113876246	0.218638032696611	0.00355406433614106	0.459396243070761	1.42435423665123e-10	-0.207780154154688	0.0056550629029179	-0.368771308040244	4.75159966515501e-07	0.142031685974632	0.0600561807461434	-0.266322382126947	0.000353272395312141	-0.101958103169669	0.178141153175337	-0.140435417545822	0.0630222555251655	0.072648146357095	0.337969061620889	0.456085898020348	2.00198976526791e-10	-0.173890729066962	0.0209938034582128	-0.363653694941377	7.01501751208827e-07	-0.0143681344036588	0.849884052675922	0.352637632377142	1.5863734017381e-06	-0.234418148533023	0.0017391570052696	-0.000709483143445021	0.992543646017228	-0.050212814696563	0.508087085255246	0.694337467205772	1.19103212605208e-26
GTF3A	GTF3A	black	-0.0478368323506479	0.528389554085902	-0.0818764771359799	0.280013419310362	0.29374381151365	7.59498588036256e-05	0.445247760129547	5.95073550262078e-10	-0.115422335888659	0.127148849240039	-0.233379123063273	0.00182563392525073	0.296729159445171	6.36244346398658e-05	-0.172660522722523	0.0219335643138901	0.0195610045340081	0.796652667445062	-0.0436788526217429	0.56487797951676	-0.148261906607577	0.049557015676444	0.56971030066706	1.5627662685175e-16	-0.226400213368214	0.00251552059840215	-0.3501233108045	1.90299834111789e-06	0.0441221963369897	0.560930865413981	0.384021096246192	1.42912596345431e-07	-0.401049244242468	3.46953673979335e-08	-0.0779972112682013	0.303505444401494	-0.0939080522426765	0.215088117342247	0.704717673112459	9.88513588360459e-28
SKAP2	SKAP2	black	-0.0475424583775503	0.530933158384945	0.232526856825961	0.00189947157644965	0.0588323630657439	0.437979232859372	0.0980805636975707	0.195306860296635	-0.0228754911069582	0.763144058300742	-0.0117057939636971	0.877457073132233	0.0556759194412917	0.462990831704972	0.0123171272705438	0.871111385996744	0.0742352736677532	0.327492805137688	-0.156936662107573	0.0375189681919107	0.115631061470318	0.12645808397419	0.304121952907598	4.06930063741586e-05	0.0992977882788909	0.189793507930801	-0.243783414668732	0.00111239277309169	0.176893950862792	0.0188444670467379	0.154976832890349	0.0399974701135787	-0.229972618487126	0.00213734147940304	0.0578742859122897	0.445488445185116	-0.149265106819936	0.0480183587436764	0.323577375937576	1.18361562638662e-05
UBL3	UBL3	black	0.0474102690670205	0.532077370168291	0.141435699735722	0.0611498890808657	0.18501800023871	0.0139591355275513	0.334399396977489	5.73392373036509e-06	-0.0976179340278015	0.197432557946749	-0.14130129721477	0.061398780796866	0.299454918243335	5.40339683454059e-05	-0.105516542572258	0.163391780413051	0.0725987588182994	0.338298443911073	-0.245485875754687	0.00102370339409755	0.123099568362266	0.103596974244381	0.508410589081028	5.86995042940242e-13	0.00434114306656566	0.954400484501164	-0.449492320604182	3.90176803157598e-10	0.279243386078295	0.000174645784782691	0.30867418284163	3.07165262814503e-05	-0.343900953290959	2.96562521567404e-06	0.276405445853362	0.000204482809874395	-0.0438504486191678	0.563348680647414	0.707964798527677	4.43747473092236e-28
ARHGEF7	ARHGEF7	black	0.0471805458920372	0.534068762294219	0.151098756635593	0.0453088315073092	0.10066547306847	0.183735270941879	0.315070314844836	2.05268623800895e-05	-0.183013246527327	0.0150483006050293	-0.241509488669367	0.00124184488862346	0.306083756363426	3.60683825474705e-05	-0.121083308227269	0.109421027124494	0.426177130749277	3.69594835249725e-09	-0.151944373253629	0.0441030209423383	0.122363340826315	0.105694619425927	0.544637751651516	5.54938094592627e-15	0.0861240386807197	0.255732254441843	-0.418880394019428	7.21805621760107e-09	0.154153802224271	0.0410786310497293	0.381804823960389	1.70829574721373e-07	-0.366155093698554	5.8036027456301e-07	0.0327452841259966	0.666151703518055	-0.337015395173397	4.79245341331933e-06	0.748443856220013	7.4285071591809e-33
UFM1	UFM1	black	0.0465256467050306	0.539766264226871	0.121040928879006	0.109546139701788	0.259816505273647	0.00049714171171109	0.24130338775029	0.00125423463785257	-0.20640927534853	0.00598727776802261	-0.0606045805631668	0.424280920759381	0.276816845779395	0.000199881509032001	0.0649812313232232	0.391535133633375	0.185006048827856	0.0139654185744021	0.00880229202914839	0.90769553765364	0.00741918165677757	0.922149422232091	0.498444962217616	1.92628235562368e-12	-0.164582460505288	0.0290518757267796	-0.184164871390498	0.0144139023293518	0.316427287318033	1.88219953775499e-05	0.362765018346941	7.50086358599856e-07	-0.266262136696919	0.000354405895291298	0.178977971285494	0.0174675532005253	-0.0469676216448548	0.535917856067876	0.80567445425441	2.01044117745936e-41
XPO4	XPO4	black	-0.0460570684262879	0.543861237356214	-0.124862761039066	0.0987066258451597	0.177925841933225	0.0181513605289839	0.294934350247098	7.07880431281268e-05	-0.191197029486242	0.0110240396276194	-0.262915687883334	0.000422932244700067	0.300259908166848	5.14725163325868e-05	-0.0955628072438613	0.207078477154536	0.205723853635284	0.00615982991038802	0.105489177012074	0.163501613743509	0.0582535850236552	0.442506914328336	0.497199801748084	2.22861731523818e-12	-0.112590232772293	0.136811657539508	-0.2257858716966	0.00258635727460244	0.138382579053268	0.0670120590391497	0.315007848053386	2.06087509088217e-05	-0.280363863805106	0.000164024969065691	0.111074024890244	0.142210563555928	-0.188016647445569	0.0124587928905635	0.786150705826485	3.31343672161236e-38
MTIF3	MTIF3	black	-0.0458924116452088	0.545303825374245	-0.0593158064714798	0.434217669542888	0.1683020056487	0.0255607988646812	0.305838146462789	3.66190030478139e-05	-0.130890991825098	0.083353847775079	-0.148202694430097	0.0496490990980452	0.256661504776308	0.000584901142473931	-0.0258513127760564	0.733427631334475	0.00152010021563037	0.984025246835356	-0.0197793855522671	0.794432674566569	0.0511572327253514	0.500131345050541	0.465534135994162	7.50357551658991e-11	-0.125391915398105	0.0972751778555714	-0.270104820856179	0.000288476683318947	0.209349752488921	0.00529500962651027	0.366726753427508	5.55627994698198e-07	-0.239599434775916	0.00136108504311575	0.0267631300064292	0.724398646565505	0.0625652575681727	0.409419225851908	0.706106521287255	7.02722322738943e-28
DYNC2LI1	DYNC2LI1	black	0.0452724334492336	0.550752398462397	0.041487963364878	0.584575521255739	0.10436964367298	0.168042366353456	0.0346013089968659	0.648459100089384	-0.190837347947164	0.0111786508211193	-0.0774132643579516	0.307150980345999	0.239941725080149	0.00133897524381838	0.000397405187644303	0.995823405920286	0.167211524810589	0.026544929865061	0.0990827650250221	0.190759085919718	0.30821973235891	3.1597795105566e-05	0.213506235586047	0.0044386450386188	0.187495046276513	0.0127091258991675	-0.168059417234318	0.0257769796217048	0.231456037909945	0.00199609487958559	0.170091735964882	0.0240134241389369	-0.0456012234123895	0.547859578219052	0.181023198748058	0.0162021432192024	-0.140235619680236	0.0634018173074116	0.311381683830227	2.59277135089176e-05
RNF38	RNF38	black	0.0428998810543312	0.57184510879419	0.160954655242367	0.032840877820281	0.225653198394053	0.00260189058309805	0.355539451422041	1.28334350056757e-06	-0.132531882354911	0.0795249927321274	-0.180459861327533	0.0165424582519488	0.248565306272025	0.000879572545060517	-0.124360947205281	0.100079466205501	0.368723563337021	4.76904956212796e-07	-0.0867094155815991	0.252503308911799	0.136432178909915	0.07099143455553	0.488094303198459	6.35842883540959e-12	0.124917214092935	0.0985585563812373	-0.419425131931123	6.86999933774361e-09	0.269902742171184	0.000291638353856331	0.296287143898148	6.53226396740657e-05	-0.312428534829869	2.4272301575699e-05	0.209320489847648	0.00530152993315311	-0.291038738639311	8.9018768952813e-05	0.503852881030813	1.01563885131667e-12
PDS5B	PDS5B	black	0.0426440351852962	0.574142198887019	0.0945528953267075	0.211940910054834	0.217772076582986	0.00369116669417275	0.211721388465453	0.00478984218086448	-0.128243337631317	0.0898426438772243	-0.0869806570162443	0.251016728859806	0.321780687544702	1.33141986504773e-05	-0.00868681604036915	0.908901201513306	0.225604371306263	0.00260762848030792	0.113885374536687	0.132325294715945	-0.0331554351175396	0.662225607918134	0.475698670573551	2.52339621857499e-11	-0.0443152388231924	0.559216343308127	-0.208176742403351	0.00556207939877902	0.31095383327784	2.66344577334208e-05	0.265207082033344	0.000374811123743226	-0.217284031105049	0.00377051972472582	0.207625614612134	0.0056916707497346	-0.0862709070832897	0.254919466272923	0.695943110462063	8.16078248123056e-27
DLEU2	DLEU2	black	-0.0421117984110402	0.578934669592045	-0.06280382689844	0.407632090176845	0.271554610502379	0.000266710243117339	-0.0808941285439581	0.285843143798787	-0.0474168058368038	0.532020759736789	0.0620457411739651	0.413326900213495	0.327930651736011	8.87224558371295e-06	0.194611842707546	0.00964746297799188	0.275109208862373	0.000219633633472559	0.407785655570683	1.93799097429333e-08	-0.112832107670756	0.135965086411309	0.244765969824317	0.00106038370801861	-0.204387231680703	0.00650913741765123	0.188321070511713	0.0123146999109136	0.306817589921721	3.44692996974177e-05	0.0963797859731937	0.203204089575905	0.0118421371219336	0.876041129255958	0.23240163011689	0.00191054702669525	0.0225989626199243	0.76592387692577	0.489291200562175	5.54963445498356e-12
PIBF1	PIBF1	black	0.0419056919597708	0.580795523673768	-0.00288482223047381	0.969688588607531	0.187409253214166	0.0127507206450038	0.205456664367215	0.0062282872875141	-0.260714345977698	0.000474490922254834	-0.161305693152968	0.0324567836100709	0.407560784413809	1.97644725723386e-08	-0.0185954825388085	0.806487190272653	0.0823102183347298	0.277465060989186	0.028427837418899	0.708012819923411	0.0823443712019625	0.277265069988514	0.424276283343276	4.40677711879144e-09	0.0216458101555087	0.775528210842831	-0.301237949717798	4.85138965813705e-05	0.310356352327601	2.76518421357915e-05	0.283896779422117	0.00013434993569194	-0.256797761971976	0.000580833181305196	0.296215408760097	6.56022216648027e-05	0.0250001103386181	0.741889546086891	0.75476499971833	1.10181399902958e-33
NUFIP2	NUFIP2	black	0.0405149448645333	0.5934239913482	0.163382753196509	0.0302613542173319	0.125613648520836	0.0966802668860182	0.161050759958317	0.0327353415832051	-0.295569614117167	6.81701923746279e-05	-0.252953197997528	0.000706235473244322	0.39296587646972	6.86190010411134e-08	0.0143198736190631	0.85038236272187	0.431948030182837	2.15216463643294e-09	0.0311372306077932	0.681631301221081	0.0707256814215745	0.350941276820714	0.41149692759688	1.39830567061671e-08	0.0392651895343439	0.604877377884948	-0.320473951468002	1.44970412006609e-05	0.371630563172699	3.81094730105058e-07	0.291671528761496	8.57853376888196e-05	-0.315863918675626	1.95128949910665e-05	0.243675028390029	0.0011182708734597	-0.0599737202788356	0.429128439005287	0.430472664073399	2.47364066269777e-09
FBXL3	FBXL3	black	0.0404413903497913	0.594095348526049	0.252509552575426	0.00072220963511369	0.0855421345837547	0.258970124319876	0.139073724487109	0.0656463747956174	-0.146453938242153	0.0524334789932799	0.0294105006498964	0.698402367475314	0.254849678015269	0.000641552040800744	0.0771079042513898	0.30906871903534	0.0294213848023984	0.698296184951137	-0.127902473636867	0.0907065446819624	0.0190058448107553	0.802303556846889	0.407162692349921	2.04633488774536e-08	-0.0541760212695361	0.475147119968564	-0.204625498170918	0.00644560514745168	0.247719508069037	0.000917178641182721	0.232431158878439	0.00190793012455447	-0.270389127095944	0.000284082372415737	0.209889516577888	0.00517602012853883	-0.0502986384324959	0.507361400660266	0.705324405787347	8.51817575906538e-28
MRPS31	MRPS31	black	-0.0400229723815273	0.597920925761515	-0.138339820910682	0.0670973038792973	0.251413236296776	0.00076312196625487	0.377844982163942	2.3420757765565e-07	-0.110293971511597	0.145050617721227	-0.157994425558609	0.0362359732050244	0.322753856675842	1.24932361023387e-05	-0.0435273254358269	0.566230064499021	0.198997935655062	0.00810344584479011	0.0455414983087981	0.548384508688717	0.0102807957605997	0.892278321842557	0.506490530114062	7.40241535881956e-13	-0.254679053724214	0.000647139707734986	-0.184916064156495	0.0140128044629837	0.122327278641946	0.105798218937773	0.381227645835459	1.78916511259607e-07	-0.314944785937469	2.06917325454358e-05	-0.0566146652097373	0.455470873728624	-0.0673078923225957	0.374764329913419	0.779259721566762	3.76962949653855e-37
ZNF273	ZNF273	black	0.0399916557959416	0.598207697557207	0.0398966167090797	0.599078366847393	0.217938934754092	0.0036643838983452	0.35468833762362	1.3659658241978e-06	-0.0969241525081391	0.200651739558468	-0.156084351523871	0.0385804498900429	0.332912809000656	6.34454871680114e-06	-0.0621030707403707	0.412894609644797	0.364674308868299	6.49412088516852e-07	0.0449552434864696	0.55355020025311	0.0993278209992535	0.189658928388537	0.498669975497499	1.87607776653905e-12	-0.021739921146898	0.774578369589641	-0.316825558079869	1.83475749222311e-05	0.29763730298467	6.02645477015386e-05	0.368910744705766	4.70098666250358e-07	-0.236885617332026	0.00154855227615287	0.410977251869784	1.4640462765516e-08	-0.310270345258137	2.78012749808258e-05	0.579680384390871	3.46783303068695e-17
ALG5	ALG5	black	-0.038819431024415	0.608986175985298	0.000100864462626019	0.998939944130243	0.267061105973866	0.000339644115570274	0.21047941567703	0.00504872280113178	-0.14546112350891	0.0540710289619449	-0.105425916862968	0.163755723346708	0.37604334937944	2.69992515034274e-07	0.0422123210612459	0.578028098428747	0.119815345104536	0.113213044311605	0.0771181347068447	0.309004342438392	0.011410942613481	0.880520471734801	0.46138572444565	1.15877949002916e-10	-0.0999757779751265	0.186772324740797	-0.168372932326658	0.0254978876213752	0.340147309660063	3.85801972436562e-06	0.339182947748626	4.12550615210995e-06	-0.254302349408217	0.000659635400866415	0.175758986298596	0.0196331957983551	0.0391364366423144	0.606062897282822	0.81112919391769	2.18081462365784e-42
CLN5	CLN5	black	-0.038745999483347	0.609664213868462	0.0767699375297054	0.311200363084725	0.190842451781481	0.011176443623325	0.0751911662564834	0.321285126466477	-0.168565241930681	0.0253279787662786	0.0283121312407123	0.709147502229827	0.257646147192692	0.000556086464667568	0.0455444837292412	0.548358263655601	-0.0720165408768652	0.342196847719275	-0.064994446422472	0.391438620763997	-0.0285442924282115	0.706871442685571	0.26359877403756	0.000408019952031712	-0.052736573647392	0.486974864699876	-0.14383565053462	0.056843299381462	0.304061134913835	4.08449209893693e-05	0.277889267506054	0.000188336352525083	-0.0709814836002482	0.349197381270324	0.294481354244727	7.27120522240107e-05	-0.0127386242264663	0.86674097523181	0.514201720424644	2.8903249894669e-13
KDM1B	KDM1B	black	-0.0382131865936438	0.614593924367157	-0.168304501549663	0.0255585827681275	0.122048030686328	0.106603148358768	0.218698032553153	0.00354473720509751	-0.197865424900878	0.0084795315379476	-0.21971703840146	0.00338966543457202	0.322183228834819	1.29686138802021e-05	0.00275957740090282	0.971003973890692	0.129034863949812	0.0878618855276181	0.303755931988578	4.16153634513688e-05	0.249062843244945	0.000858118263951342	0.369141843291732	4.6182352627037e-07	-0.162608738277917	0.0310642239261127	-0.035068963666597	0.644031534483534	0.159055085542056	0.0349868882322879	0.204233470332193	0.00655043278581789	-0.00890842089103491	0.906587651267953	0.278150944169817	0.000185615163798945	-0.0904357083637417	0.232609491312325	0.443088532578487	7.35966306255107e-10
MACO1	MACO1	black	-0.0380708257654616	0.615914019797047	0.182461531213589	0.015360769512988	0.230606648964689	0.00207589509698379	0.0725292072525303	0.338762653345708	0.0356012580100134	0.639007189258504	-0.0499399859957276	0.510397575369244	0.161614439546035	0.0321221231222102	0.039279717712193	0.604743671372725	0.231511784218471	0.00199095641178872	0.0722947556630295	0.340330442354079	0.368733232833153	4.76551058134652e-07	0.223762733742255	0.00283260237052042	0.248811515358454	0.000868894902777448	-0.209339874655604	0.00529720980372769	0.289592620159763	9.68415393930355e-05	0.158809642023878	0.0352726459897518	-0.0754245946591259	0.319780865765365	0.36128736377846	8.38059655307247e-07	-0.258338661719684	0.000536612015414631	0.330201890406714	7.62006893024856e-06
CDK8	CDK8	black	-0.0364847836562088	0.630703789634615	-0.0375707650057203	0.620560773982649	0.246637239820157	0.00096745239096344	0.384948027795279	1.32583660599688e-07	-0.266502782315071	0.000349898288804981	-0.273772016014199	0.000236353119657845	0.400801776795707	3.54369521220749e-08	-0.161764593287777	0.0319604289686855	0.263570092484866	0.000408636170821103	0.15243311981523	0.0434184191303628	0.0502287362197723	0.507952419674255	0.617037974517085	7.58594439193381e-20	-0.170549010400288	0.0236312363469503	-0.297239308422498	6.17159839528318e-05	0.23327311144216	0.00183467383038033	0.433465030869673	1.86382466834839e-09	-0.270375578417626	0.000284290365496769	0.109054566319599	0.149651393777773	-0.168633789520643	0.0252676510598126	0.825138418657372	5.13468285307237e-45
EPHX4	EPHX4	black	0.0337483575959696	0.656566221649379	0.0233874364988919	0.758005705163443	0.141601898503531	0.0608432620346803	0.129467789801673	0.0867933710818526	-0.206349057083443	0.00600226258505644	-0.12574573544385	0.096327250571838	0.277157209313446	0.000196147801425994	-0.041413679025072	0.585248901318166	-0.0746161759996695	0.325009990807661	0.0779262837489403	0.303946712269177	0.121170278974841	0.109164622297072	0.279061850692384	0.000176425714170792	-0.0465080643791162	0.539919641964687	-0.203739967185165	0.00668455432973214	0.236053227950921	0.00161060802755078	0.189272108016041	0.0118739287697591	-0.0280118436025308	0.712095278397251	0.218329218982295	0.00360242125623503	-0.0190299961085967	0.802057508654486	0.318531278898566	1.64405547897216e-05
PAN3	PAN3	black	0.0337360623392928	0.656683381955348	0.0188459244232533	0.80393328040447	0.176166237052263	0.0193469546706437	0.435748373726703	1.49897373630772e-09	-0.185382209500035	0.0137688475417816	-0.305285286241676	3.78875152897959e-05	0.322124416229461	1.30185702720725e-05	-0.157038239829911	0.0373941205185322	0.487307882431652	6.95100028641939e-12	-0.0372073835259642	0.623946910208238	-0.0143437744226872	0.85013557086756	0.626962040923186	1.29544289904397e-20	-0.140025058822648	0.0638038503210634	-0.405355211885397	2.3946926688443e-08	0.181994396467951	0.015629746948465	0.365836930024755	5.94577430196621e-07	-0.386690767791497	1.15069985804856e-07	-0.11398810630108	0.131974326636516	-0.172971986290446	0.0216922691953728	0.749632583070601	5.21117954572772e-33
CDADC1	CDADC1	black	0.0331488379645311	0.662288685549993	0.133411678341327	0.0775312104163452	0.267808953745876	0.000326345512812435	0.0739698661003543	0.329229992037682	-0.108166579958294	0.15301494541088	0.0312170083483532	0.680860130129017	0.382189011424252	1.65642141533444e-07	0.165586710274974	0.0280713950201407	0.270233639249832	0.000286477869298687	0.211566248665486	0.00482151560572315	-0.00312990752712983	0.967114817177855	0.382488586610851	1.617022868697e-07	-0.135449071326699	0.0730688878226634	-0.0409937591956596	0.589062132380429	0.339765531501258	3.96188136043029e-06	0.247103826739806	0.000945475986555425	-0.138879917282856	0.0660270175671753	0.227678992978841	0.00237368298886658	-0.0786667732089509	0.299360642379128	0.695804966955207	8.43142054951309e-27
RCAN3	RCAN3	black	-0.0319322221999421	0.673961369497189	0.00305667678976017	0.967883817844157	0.19922681396305	0.0080292631471451	0.0973736273027168	0.198561851538405	-0.0685944206848356	0.365682898012481	-0.201870080210177	0.00721521769792634	0.11390392855377	0.132261854647623	-0.0960817515772831	0.20461136024535	0.123280962494015	0.103085219642114	0.0859489279925122	0.256703669919889	0.286711657027631	0.000114380640450423	0.307107658175381	3.38558193167011e-05	0.25052329249081	0.00079789004226064	-0.289235804879513	9.88683437764594e-05	0.293296981561606	7.79766704260827e-05	0.0359353543328935	0.635861992185906	-0.132510821700757	0.0795732218291755	0.24197133995913	0.00121448653375314	-0.0715368753713282	0.345429893825381	0.386022132460445	1.21509604309455e-07
ZNF708	ZNF708	black	0.0314709642043389	0.678407471787025	0.0239361611771645	0.75250995067271	0.210138163747706	0.00512201684486003	0.243726020484597	0.00111550188800364	-0.0471767848359387	0.534101396627121	-0.121996309820983	0.106752760020604	0.300427088388435	5.095506192698e-05	-0.0377874124528729	0.618545745721359	0.45280333089044	2.79582311150265e-10	0.216481601310245	0.00390433550617341	0.279863437034341	0.00016869172210643	0.373386189867719	3.32466404675605e-07	0.149216920824294	0.0480913432141624	-0.240660486903491	0.00129361310368651	0.32697049640276	9.45818846124041e-06	0.255132987017224	0.000632372299897418	-0.14006562723722	0.0637262293587562	0.451616218226008	3.15200397855713e-10	-0.311377085013782	2.59352151589127e-05	0.511350358709266	4.1036305292831e-13
UBAC2	UBAC2	black	-0.031294963672791	0.680106894750345	0.0281052871328658	0.711177529558165	0.2689127226809	0.000307598212967549	0.372879902253425	3.45844064482025e-07	-0.224117764711899	0.00278791110685884	-0.185869191923535	0.013517964682407	0.326792677294846	9.57065003365073e-06	-0.028787413960568	0.70449071211797	0.0494731186578588	0.514363907602477	0.00603271097966285	0.936664046374865	-0.0406337873457154	0.592340003793591	0.572369092753822	1.05121292508421e-16	-0.2687072272892	0.000311010951101581	-0.285742465133637	0.000120919915721626	0.190299765106977	0.0114132931667558	0.409935374324073	1.6049257175999e-08	-0.288439158471536	0.000103537634785799	0.0673409037638894	0.374529592796854	-0.0511167802020477	0.500470767178619	0.812240176819826	1.37497905366315e-42
ELF1	ELF1	black	0.0312334643457241	0.680701099425674	0.101912849326731	0.178334851063764	0.238965470641303	0.00140291899959937	0.463162645859424	9.62652285157399e-11	-0.208228178025464	0.00555012061429748	-0.164959840508522	0.0286800536121132	0.326366171791888	9.84557646081419e-06	-0.0904242083444378	0.232669140783405	0.287633187641869	0.000108470926037901	-0.102175624878487	0.177212271221804	0.080844846639729	0.286137732500788	0.623344146780471	2.48556738899379e-20	-0.138377304553999	0.0670225697719087	-0.369755527373612	4.40519397017248e-07	0.289390866799991	9.79827222555001e-05	0.399079614771507	4.10362972214434e-08	-0.342791726591578	3.20650521837926e-06	0.183171753125578	0.0149595615664892	-0.179714689448325	0.0170021708378158	0.834260089510414	7.41184116580557e-47
LACC1	LACC1	black	0.031109421461876	0.68190019575068	0.247740971713132	0.000916206331947004	0.210463595017643	0.00505209986985167	0.32759583600671	9.07255127706006e-06	-0.0585360144470115	0.4402942095823	0.0711891827654148	0.34778544144653	0.0402200883520028	0.596117320946515	-0.0816786175246562	0.281181123414988	0.0441488759171855	0.56069375846203	-0.210875804140076	0.00496476762561762	0.138791667681633	0.066200938684512	0.29340321170519	7.74902701954714e-05	-0.107041026751739	0.157359902640886	-0.26477080505298	0.00038356282105704	0.101713564489053	0.179189689385874	0.214393825184301	0.00427276110278865	-0.126849596723052	0.09341689233721	0.00898099613670179	0.90583013695365	-0.179252642224917	0.0172927658759056	0.554232747883195	1.46641319604625e-15
TGDS	TGDS	black	0.0297543793298029	0.695050428062037	-0.099414435533721	0.189271190672467	0.243115842157115	0.00114905200865076	0.0482823532829534	0.524551668614625	-0.213193234414328	0.00449850832122433	-0.0735337437648874	0.332097398140209	0.327921239753475	8.87781868095993e-06	0.103632305373139	0.171083814764249	-0.00747227727806775	0.92159405693508	0.250118721984621	0.000814172551108026	-0.0354089316456184	0.640820685808801	0.310241560588424	2.78514566165247e-05	-0.142454943934872	0.0592892562613767	-0.0159610714467096	0.833470912002711	0.376352062429266	2.63509969400084e-07	0.273031935053126	0.000246108188747292	-0.0137487268157758	0.856284106689881	0.447275359491854	4.86765067406973e-10	0.147065464866647	0.0514454388808672	0.700939896466873	2.47610943323794e-27
GTF2F2	GTF2F2	black	0.0284649569661152	0.707648939951056	-0.101131280166187	0.181704717407275	0.267671717632908	0.000328749134174591	0.387064936015495	1.11610583167981e-07	-0.229630089816309	0.00217122079410881	-0.234399792145207	0.00174065181456585	0.41232872687019	1.29895712225907e-08	-0.114977302882641	0.128631375957399	0.119602949989911	0.113858159306633	0.0770017252886323	0.309737384164762	-0.0126422139079228	0.867740281751904	0.546165101473739	4.50266470082767e-15	-0.267957517724489	0.000323761874716804	-0.271508317415381	0.000267381003141544	0.24816797111594	0.00089705886449993	0.376390476697467	2.62713826982753e-07	-0.259742112246507	0.000499062646522627	0.171815293559377	0.022600073564692	0.057431058915025	0.448986825635456	0.81581501502693	3.05186454761536e-43
CCDC126	CCDC126	black	0.0280418176916294	0.711800844946004	0.168121335078333	0.0257216535697757	0.132803772660195	0.0789044742470321	0.0684791642810909	0.366490880097157	-0.0408253430718302	0.590594681609012	-0.0166234624957059	0.826666531230763	0.100059408776462	0.186402112348072	-0.00399888281477943	0.957992161978873	-0.0161487311628123	0.831541907438728	-0.127785373660652	0.0910048521163105	0.123159272611531	0.1034283142806	0.271608889430272	0.000265925764578156	0.200879427370184	0.00751128060762714	-0.297930816377562	5.92147358874434e-05	0.120172531481221	0.112134591691636	0.255163746353429	0.000631382963674028	-0.220272970119488	0.00330767042381754	0.143309472642739	0.0577654361000948	-0.252293860805968	0.000730095580859897	0.397454340469303	4.70938908840921e-08
NHLRC3	NHLRC3	black	-0.0268086242119182	0.723949136262948	0.077821008729693	0.304602447889971	0.123496342280856	0.102480173800237	0.334089318414762	5.85649513190864e-06	-0.121940506136393	0.106914366910738	-0.0647498900816763	0.393226989514751	0.0710892816539175	0.34846411981132	-0.0599727766850171	0.429135713384157	0.247633431966256	0.00092108744366746	-0.143258555371359	0.0578553200183852	0.112675285420681	0.13651351171546	0.398594687926683	4.27605190679436e-08	-0.0504946590898374	0.50570596936588	-0.243292496733406	0.00113924494881982	0.118623085298568	0.116871562214748	0.269164981530371	0.000303456385629741	-0.127330273830632	0.0921716333230221	0.0970857549635556	0.199898524539272	-0.285679390713536	0.000121357372846895	0.569003156540288	1.73553586524842e-16
LMBRD2	LMBRD2	black	-0.0263641924201839	0.728344411291921	-0.0534599919597962	0.481011012053013	0.259124716004551	0.000515271448282576	0.206866283231665	0.00587463994662069	-0.152899994057946	0.042772788340454	-0.235979434840106	0.00161621746240841	0.21274756312433	0.00458499697282743	-0.109362635801931	0.148497635994417	0.132040316132532	0.0806568433539599	0.0509039831656812	0.502258260339895	0.25021787378632	0.000810154016537092	0.345726728138213	2.60620019584702e-06	0.21532115385679	0.00410542337989801	-0.274736816596469	0.000224175688817397	0.225643000032769	0.00260308809343044	0.238378070363706	0.00144272589665667	-0.180187718613656	0.0167090788814367	0.298766078101216	5.63204108956425e-05	-0.116251541333865	0.124421740891704	0.472965531835958	3.39452971717174e-11
NIPSNAP3A	NIPSNAP3A	black	-0.0256817996481967	0.735110262515937	0.16422404822685	0.0294088098348232	0.198498550954192	0.00826741830895523	0.222917150239815	0.0029416671807763	-0.0465341091483028	0.539692450621463	-0.0396381511389922	0.601449088675982	0.0942786270658797	0.213275442317748	-0.0103232901120915	0.89183577654456	0.0890388911475652	0.239933503434326	0.0263112686983847	0.7288684021984	0.304094488001403	4.07615438332294e-05	0.288142007610976	0.000105331520780817	0.148553011422794	0.0491063689172694	-0.266015695666087	0.000359077807601026	0.235286113698921	0.0016697979130417	0.218917051697751	0.00351087720229882	-0.122073076239758	0.106530758941136	0.230620907076662	0.0020745319457764	-0.19550356290139	0.00931400146162474	0.424691279231085	4.24114109291206e-09
ECI2	ECI2	black	-0.0250958497055109	0.740936221357146	0.0985715945248734	0.193068916619543	-0.140830259929633	0.0622776377369442	-0.266250975724694	0.000354616255521185	0.185150702847618	0.0138895377050812	0.20156208661167	0.00730613155233597	-0.146458744368671	0.052425652876104	0.0217303778610351	0.774674672634904	-0.0737714385267385	0.330532631003466	0.180496322042609	0.0165202452698363	0.261790597209212	0.000448597896679824	-0.278956640744969	0.000177465008691203	0.348446275763836	2.14671902014043e-06	0.163816405913819	0.0298193100928248	0.157942049430393	0.0362986179333961	-0.177090798812992	0.0187105031203608	0.300850742129896	4.96655739706873e-05	0.186849704743833	0.0130249459360687	0.0667150883260447	0.378994961727717	-0.383157288447638	1.53229321171041e-07
OBI1	OBI1	black	-0.0244941894843197	0.746933743046322	0.0383531379952733	0.613297376465906	0.337836508161571	4.52857650433164e-06	0.252206419764674	0.000733315056966311	-0.172810908231614	0.0218167710776183	-0.0162811664195013	0.830181174424219	0.461933994739355	1.09446568700863e-10	0.0625137958352532	0.409805333396024	0.206051337889052	0.00607684084679449	0.221550074884293	0.00312605104707317	-0.00513236145814311	0.946101076296266	0.491206257805872	4.45911371019998e-12	-0.252357358788611	0.000727765823236263	-0.126637074822669	0.0939717078856074	0.318161773093387	1.68370504807823e-05	0.371843804562566	3.74844132192741e-07	-0.19658952900832	0.00892169817708282	0.304127833738717	4.06783451178005e-05	-0.0939369236001325	0.214946498354495	0.845815976326248	2.34750131623338e-49
ABHD13	ABHD13	black	0.02443799154514	0.747494723168452	0.0327646176629497	0.665966431895683	0.30630425240199	3.55807109865095e-05	0.0708963900220234	0.349776888335746	-0.0580516235522118	0.444093048660699	-0.0269198862106526	0.722850198170656	0.265761570228008	0.000363955136363258	0.106466041342699	0.159614971433013	0.069785128470843	0.357400308859685	0.208785405749925	0.00542203186550075	0.178402002149355	0.0178390645145035	0.206585734918291	0.00594355950357383	0.0211153347254552	0.780888371532083	-0.100738014208139	0.183417957851033	0.37711484282691	2.48125441136632e-07	0.31140652188865	2.58872326900939e-05	0.0327650789389112	0.665962011774572	0.531621108597628	3.15876740367681e-14	-0.034892090231822	0.645704639589336	0.624958463404508	1.86038551766527e-20
ZNF680	ZNF680	black	0.0235234103824473	0.756642715666848	0.0503812998506536	0.506662965613485	0.176802964579428	0.018906667833833	0.141598589808315	0.0608493540413554	-0.128312846635697	0.0896672857937308	-0.0603628020201589	0.426134980318972	0.36909618210264	4.63447433542642e-07	0.0725672938764341	0.338508400835905	0.293279159185486	7.80585542298881e-05	0.284700390185009	0.000128339795179218	0.0981029634858149	0.195204361325809	0.447443894359798	4.78675515000744e-10	-0.031714818407428	0.676055547084842	-0.120367218652589	0.111550164155644	0.394936479977324	5.8206205063203e-08	0.269784389500844	0.000293504979938912	-0.128027716742786	0.090388356424883	0.445225823940469	5.9636407017975e-10	-0.0920569028435715	0.224307901584635	0.553672459508958	1.58678418273192e-15
VWA8	VWA8	black	-0.0233293182469113	0.75858850492882	-0.115621727308778	0.126488912842229	0.186142990427208	0.0133786754914118	0.456138089205967	1.99132982464705e-10	-0.24988272849144	0.000823811018134802	-0.403027398904845	2.92807125212803e-08	0.113351910657787	0.134159331029684	-0.305977888695045	3.63047594282317e-05	0.14250985597649	0.0591903511913728	-0.197990695148318	0.00843718399873008	0.190778888043433	0.0112039597047564	0.455986384161577	2.02246860061141e-10	-0.00443286592305045	0.953438098220955	-0.452738608084607	2.81419479472829e-10	-0.00541404925013732	0.94314769237075	0.312279466773277	2.45017820585504e-05	-0.353185371643117	1.52439601367213e-06	-0.120555855344159	0.110986174809921	-0.199337527768022	0.00799359602548953	0.642462863279149	7.19125176510698e-22
GPR180	GPR180	black	-0.0223955633377251	0.767970471033496	0.0201646454138384	0.790520275804402	0.119020531314248	0.115641886441441	-0.0601034200650939	0.428129230283746	-0.235628340042057	0.0016431511325021	0.00505788380353969	0.94688206916064	0.326674390104873	9.64616077096319e-06	0.132123737565557	0.0804638536866767	-0.0158229821732342	0.834891004339072	0.418110204053465	7.73930416824477e-09	-0.032834761307261	0.665294421101039	0.205796856488699	0.00614124283956001	-0.123373481609629	0.102824970430168	0.0899325925794503	0.235229170392215	0.198079349129345	0.00840732797653504	0.215157842254727	0.00413445849062233	0.0465298394412749	0.539729692486549	0.176940045659782	0.0188130231107187	-0.0111822258168762	0.88289798006034	0.499261827494661	1.75002239650664e-12
NUDT15	NUDT15	black	-0.0209116223569227	0.782949533576674	-0.151908747574161	0.0441532741420084	0.209910685220063	0.00517140276177355	0.0185607208758202	0.806841838712522	-0.26554556642625	0.000368149015616738	-0.165510295164274	0.0281449944822554	0.493255604196823	3.52301371747191e-12	0.055206156229471	0.466779544090835	0.0495753235838765	0.513494256154088	0.428766520839878	2.90331588781975e-09	-0.0244675305124387	0.747199842185316	0.327899659127895	8.89060969222111e-06	-0.146123272166736	0.0529742530937101	0.00346357805115833	0.963611316011484	0.320408660132733	1.45586735804556e-05	0.260159893632341	0.000488363191753705	-0.0710755668677329	0.348557356323911	0.208260664695979	0.00554257931864922	0.131140734027055	0.0827617275724644	0.624588020167682	1.98856898954617e-20
DNAJB6	DNAJB6	black	0.0199825258611256	0.792369094317089	0.248033408143462	0.000903052875210594	0.0678542054197428	0.370891221902559	0.103507834570802	0.171601250887976	-0.0411503247812861	0.58763905438195	-0.0563585778793802	0.457515510872418	0.304360341891581	4.01026544559766e-05	0.0327687317539388	0.665927009522578	0.155995188768147	0.0386929423319859	0.00522124046550566	0.945169134207779	0.145305918605291	0.054330808515186	0.415772205252431	9.55344205972856e-09	0.032552926913712	0.667996144691314	-0.314269504000806	2.16003099512226e-05	0.261728638404	0.000450052331072398	0.18195628051171	0.0156518743991602	-0.241850542516822	0.00122158831917894	0.20824830240008	0.00554544796000605	-0.129771437412275	0.0860501557314312	0.407481539029862	1.99017357985874e-08
ZC3H6	ZC3H6	black	0.0198365789718261	0.793851536073102	0.143068203689259	0.058192367834506	0.0891518585272095	0.239335253897045	0.289911186417094	9.50649235846697e-05	-0.152031578243756	0.043980212461945	-0.18365091818844	0.0146940767648649	0.0974712709475538	0.198109939092591	-0.0803893790232979	0.288869969377341	0.177943764389717	0.0181395204499772	-0.282273246508435	0.000147302651474975	0.227834500569079	0.00235693904218314	0.367823567542382	5.10967488946841e-07	0.144710711907221	0.0553366446128057	-0.388261473620485	1.01204904326047e-07	0.0799812345054763	0.29133308632547	0.292619159276712	8.11482562643691e-05	-0.249573252899714	0.000836609696910886	0.0023999337176431	0.974781558250545	-0.283132305820018	0.000140310447304737	0.380757472024033	1.85774100581205e-07
RBM26	RBM26	black	0.019031197463284	0.80204527002088	0.0335680716989686	0.658284985687132	0.139374116456609	0.0650599420533251	0.391497690968072	7.75165056124746e-08	-0.256257608145116	0.000597114479948459	-0.253909097441524	0.000672916977841531	0.351859803370707	1.67852489656485e-06	-0.179060543872208	0.0174148472789499	0.554413557944209	1.42950662436909e-15	0.0336614790232948	0.657394258385641	-0.0633186732392432	0.403791092024512	0.567693528640104	2.10613224294744e-16	-0.172843276204785	0.0217917035635947	-0.317588529550879	1.7470089532999e-05	0.148692394282069	0.048891806378328	0.301543257766361	4.76235609843267e-05	-0.373069862629234	3.40765455244186e-07	-0.0380849276201887	0.615783199861136	-0.217137164118105	0.00379469839256099	0.72714275430047	3.0987988907212e-30
TPP2	TPP2	black	0.0184934312662233	0.807528458391056	-0.0481931563992161	0.525318909371866	0.150453637050872	0.0462471609061312	0.173940333148051	0.0209566516098956	-0.214779454111768	0.00420244298359627	-0.135915070745136	0.0720780954485829	0.331238633330753	7.10595558519038e-06	0.0344970794723687	0.649447591499976	0.256615693360998	0.000586274738615318	0.197786729561494	0.00850623071808483	-0.0225814430769782	0.766100094250353	0.365717428584617	6.00002842782081e-07	-0.218857828238057	0.0035200041538712	-0.0698379749147643	0.357035442510678	0.314471974573303	2.13240127119493e-05	0.247417728460587	0.000930950072415845	-0.0894463332418222	0.237780687952956	0.210796493523131	0.00498146478035771	-0.00279282754358674	0.970654756109201	0.700832186790106	2.54125429560394e-27
PLEKHA2	PLEKHA2	black	0.0183962821860266	0.808520021795251	0.0655008875039469	0.387750762111125	0.107071948672565	0.15723930989485	0.347478640583556	2.30057378253213e-06	0.0305452465846749	0.687363970145401	0.0617307160027465	0.415707067964401	0.172236725213591	0.0222656018326966	0.0422656572762331	0.577547350701024	0.0526597677394585	0.487610368749411	-0.0736902825059474	0.331066356145825	-0.113327334023855	0.134244292154601	0.260195479217184	0.000487461709824879	-0.325996972268436	1.00895855750579e-05	-0.0758660933926596	0.316948265152239	0.0338655410098101	0.655450012723487	0.214352299026027	0.00428039599202802	-0.0413000311769442	0.586279798386566	-0.0757783349340493	0.31751000925047	-0.0420638007461501	0.57936777358228	0.380718041354132	1.86360514190821e-07
ATP7B	ATP7B	black	-0.0172783542328318	0.81995184541131	-0.111373126022637	0.14113288127902	0.235933713510428	0.00161970193904949	0.447488014378326	4.76579361083628e-10	-0.145249587303916	0.0544253499365959	-0.352222950182072	1.6348845891527e-06	0.169613723296184	0.0244186135196681	-0.351276522641995	1.75095055154899e-06	0.183473182803154	0.0147920680794175	-0.0938648718320111	0.21530004908295	0.259173651152573	0.000513969194660988	0.427091848500002	3.39464531424559e-09	0.0173641991930832	0.819072624494753	-0.44046101194868	9.51245430666369e-10	-0.00854527956287134	0.910379241712958	0.279400170975996	0.000173122018045928	-0.279806215362415	0.000169233162667325	0.0585188027907236	0.440428874730146	-0.3533297608882	1.5084466323983e-06	0.594277042764868	3.4807048827261e-18
COG6	COG6	black	0.0172586159208492	0.820154036243317	0.0334944921102119	0.658986975521158	0.236253983105089	0.00159543726961564	0.282458174000016	0.000145770539439437	-0.235019657983433	0.00169081719710606	-0.150925021865862	0.0455599505717122	0.300206842797195	5.16377931809889e-05	-0.0505986702179041	0.504828721851973	0.101508304137743	0.180073313748607	-0.0763385270752908	0.313935315936887	0.104722300908005	0.166601997788263	0.478040267810267	1.95313625912472e-11	-0.0977912525581701	0.196634233607498	-0.302950646935844	4.37143242511029e-05	0.314448223999261	2.13562499109531e-05	0.307791563791707	3.24498402884237e-05	-0.276240229804685	0.000206358275880796	0.296760767337066	6.35045994144363e-05	-0.0529383295568961	0.485307619913754	0.786077605270564	3.40161695695327e-38
COMMD6	COMMD6	black	-0.0170399691593589	0.822394550048616	0.043528340773925	0.566220999463053	0.313142891146101	2.32004512815687e-05	0.442246153466586	7.99258315510432e-10	-0.132838935290377	0.0788245106664811	-0.1213163036815	0.108735175758778	0.237340116619008	0.00151559760881812	-0.1619954057095	0.0317132259287772	-0.0677710962613461	0.371478833704392	-0.167700219486351	0.0260999538672974	-0.0602878804651241	0.426710459853132	0.510779625872505	4.40014955434886e-13	-0.195077136267468	0.00947217140518303	-0.386959478766042	1.12575366327832e-07	0.174964095086206	0.0202024714316658	0.48099670006585	1.40947846150259e-11	-0.314309049746396	2.15460805955634e-05	0.0498268281800264	0.511357464461827	-0.0624761207637931	0.410088138286835	0.733532065485037	5.39154804342981e-31
POLR1D	POLR1D	black	-0.0167262214684188	0.825612086094033	-0.18017746549739	0.0167153848507018	0.296723221048851	6.36469725888932e-05	0.327604373835896	9.06739066914017e-06	-0.128100271551347	0.0902044338748436	-0.185321951523027	0.0138001728061543	0.227374964935679	0.00240673077482522	-0.136521788583562	0.0708044877618742	-0.0800711707519835	0.290789130079056	0.0378474937950495	0.617987434206494	-0.11344984856981	0.133821170269943	0.411160048336023	1.44058968468046e-08	-0.195989182130122	0.00913672477616876	-0.178808998909273	0.0175758402406368	0.0870842997926177	0.250450300890113	0.375094043111887	2.90897156148195e-07	-0.0871207952498321	0.250251056889355	0.0208760480925861	0.783309629438923	0.0211317483997522	0.780722364159749	0.616503624194108	8.32857242960589e-20
NAA16	NAA16	black	0.0165420920318355	0.827501721503231	-0.013194781477425	0.862015729645924	0.171786765503988	0.02262287064214	0.295241375879086	6.95112713307264e-05	-0.225225860365739	0.00265249955899519	-0.231021425333726	0.00203657129039494	0.398215280191581	4.41578909776692e-08	-0.135625840083022	0.0726917553963948	0.492246696194022	3.95711981615862e-12	0.0642275878627369	0.397062826647541	-0.0356286528869561	0.63874904934295	0.598048931150826	1.88531196877811e-18	-0.126902662901819	0.0932787635945655	-0.285672253029388	0.000121406969816995	0.120201841403528	0.112046454067765	0.228099173890128	0.00232868725770834	-0.416256942997331	9.14650702042514e-09	-0.0160993445998063	0.832049468137606	-0.2622273006015	0.00043846932503899	0.769567858507061	9.97253966261738e-36
GPALPP1	GPALPP1	black	-0.0146820504595669	0.846644215330258	0.0357902953294751	0.637226788622065	0.228967493126492	0.00223814645529469	0.495585960533752	2.6897893580583e-12	-0.185571207537961	0.013670999883019	-0.221322937555094	0.0031576785347006	0.253883902086192	0.000673776262812719	-0.18577881639071	0.0135642193331138	0.218301655210006	0.00360676615508244	-0.208988167267929	0.00537608411305756	0.00482124910665629	0.949363816951767	0.657690386540351	3.55712538088952e-23	-0.164808034465615	0.0288291326233773	-0.443935687718507	6.77215278017974e-10	0.0750584849700484	0.322142190844424	0.440384524458238	9.58345835861719e-10	-0.461200372448819	1.18133877411167e-10	-0.0335736625844494	0.65823165775351	-0.2815164809858	0.000153730363323949	0.835774681570945	3.57658956556256e-47
ARL11	ARL11	black	0.0142973922910424	0.850614510800029	0.141421232579079	0.0611766400643852	0.174423209731515	0.0205979504480881	0.330277189801366	7.5815718910505e-06	-0.0571383332067721	0.451305750837659	0.0946931777960684	0.211260641837341	0.210832208174116	0.0049739396038406	0.0148487529860624	0.84492476702894	0.0787481088141546	0.298859711413804	-0.189628816331768	0.0117122193167818	-0.118833573335415	0.11621906206377	0.344949524136802	2.75381967581477e-06	-0.310260309090651	2.78187618081194e-05	-0.141137472233476	0.0617032820597772	0.0528127326820784	0.486345151212542	0.292520607479135	8.1619328378529e-05	-0.207347984487111	0.00575796930277501	-0.0190369400917865	0.801986768457767	-0.13455989608937	0.0749900620163706	0.437635214035911	1.25049242615031e-09
KBTBD7	KBTBD7	black	-0.014030473610152	0.853371758589509	0.0887899181098057	0.241255695313087	0.154492009860414	0.0406314153494048	0.24156246794871	0.00123867819448293	-0.274233397130969	0.000230454913044403	-0.142746803028813	0.0587651284260498	0.36405036560912	6.80799419256784e-07	-0.0910819433391147	0.229274804350416	0.248506241227352	0.000882151960281111	-0.00514982840846799	0.94591792052867	0.0435399695244569	0.566117181786196	0.455651080023752	2.09297451079666e-10	0.00337708671592523	0.964519400675121	-0.290154865267832	9.37265930264598e-05	0.25048975286868	0.000799228415796203	0.248559078832619	0.000879844174801847	-0.286266302082704	0.000117343339336252	0.245499131605471	0.00102303903859624	-0.110889708168482	0.142877782379253	0.596736743600366	2.33569479361825e-18
ZNF675	ZNF675	black	0.0132790054180286	0.861143799908111	0.0182473486249361	0.810040721115849	0.195286072848817	0.00939437844048168	0.302685079666754	4.44280729767096e-05	-0.133989507444732	0.0762438446663624	-0.174602748751927	0.0204659413120572	0.319202380487471	1.57428955188597e-05	-0.00503495700846111	0.94712249596659	0.271247716978173	0.000271186294708807	0.0494047538968265	0.514946039921288	0.164375536249368	0.0292574928563874	0.451722466392224	3.11841520830731e-10	-0.0230783983749383	0.761106243181447	-0.318795594534257	1.61623627323241e-05	0.386858939331394	1.1350260413544e-07	0.294495067016391	7.26530972845934e-05	-0.199559039150807	0.00792265673173634	0.532699424687928	2.74268198533673e-14	-0.179868394045469	0.0169064477295704	0.521900724671817	1.10350883826143e-13
DHRS12	DHRS12	black	-0.0109840984130729	0.884958358469613	0.0227068638835636	0.764838835529669	0.134880355124606	0.0742930104641246	0.648656017295402	2.16140864541491e-22	-0.199395037885726	0.00797512435432304	-0.31139600581993	2.59043643944533e-05	0.141368595264226	0.0612740519544729	-0.278496814652445	0.000182074636562935	0.0818733895888629	0.280031615898497	-0.383273659643241	1.51798971883501e-07	0.147166726569092	0.0512833313720705	0.604486304293042	6.49763426810083e-19	-0.110937527906056	0.142704448563491	-0.540951004358841	9.15109978712455e-15	-0.0799825921811218	0.291324869735377	0.379157255289462	2.11051271532549e-07	-0.467634541427675	6.00814042883284e-11	-0.0558000319415349	0.46199269133911	-0.376087289076699	2.69060611287959e-07	0.63111234993854	6.06971403481247e-21
NUFIP1	NUFIP1	black	0.0100844498817422	0.894323539715429	-0.141999277297067	0.0601152383886332	0.229834675638326	0.00215092711114439	0.511541221432334	4.00888041449786e-13	-0.290187019068663	9.35513213823837e-05	-0.330935181203597	7.25292691089059e-06	0.417248191514923	8.36572395734116e-09	-0.174330186167396	0.0206666366297846	0.263434098867732	0.000411569720199337	0.0637389970723983	0.400671262110956	-0.042056264328485	0.579435791676951	0.652944590537624	9.24856028805901e-23	-0.318248368718234	1.67433272665289e-05	-0.309012048801724	3.00763999825668e-05	0.0685294545167456	0.366138194771951	0.418988452051543	7.1476887425748e-09	-0.374158514057487	3.13008746180117e-07	-0.060567329802519	0.424566270191574	-0.187274212701078	0.0128164338225702	0.795759454335081	9.56715061496343e-40
RCBTB1	RCBTB1	black	0.00993231338665116	0.895908734574418	0.230238884961437	0.00211133795220148	0.285696728926292	0.000121236975257094	0.116204653344207	0.124574730663307	-0.226027165878932	0.00255832199667656	-0.0286054246878273	0.706272545712589	0.280094073179222	0.00016652574080586	0.07190573728817	0.342941977734518	0.332882094549464	6.357792636365e-06	0.109271877102869	0.148836836430549	0.0380115982070658	0.616463593452811	0.390203714044854	8.62676758528013e-08	-0.0959968045371272	0.205013750357009	-0.185195579786316	0.0138660701565801	0.322256085279625	1.29069798190601e-05	0.242223637646999	0.00119977552166343	-0.186624294949923	0.0131368683547733	0.244416899341787	0.00107859987842875	-0.17501550259195	0.0201652278931187	0.671647723412799	1.93252013672752e-24
ZNF678	ZNF678	black	-0.00949038856779808	0.900515710083619	0.122320013441653	0.105819100079474	0.0619599825056517	0.41397405468839	0.215232893747922	0.00412109225238209	-0.0257227233244116	0.734703927745277	-0.11786915696203	0.11923211824916	0.152375330877661	0.0434988989875042	-0.124231595187768	0.100435777307697	0.408521982381246	1.81704329720459e-08	-0.0042290924222852	0.955576245901613	0.0619205699945375	0.414271669732243	0.280514010691849	0.000162648427375157	0.111351973451404	0.141208890396211	-0.294051145804335	7.4584575896296e-05	0.244533026722163	0.00107250818732005	0.107710073265023	0.154766157123304	-0.231498684287113	0.00199216282714111	0.181399455644631	0.0159782565507054	-0.136957448562114	0.0699012937052007	0.324316673483081	1.12742538742796e-05
KPNA3	KPNA3	black	0.0079781579780985	0.91630462553942	0.0653987073232805	0.388493133613737	0.28525399360562	0.000124346595107999	0.310244911904153	2.78456097260295e-05	-0.333913074076236	5.92726681942862e-06	-0.170394646586276	0.0237596637034414	0.360322569756093	9.00724587523461e-07	-0.0433930103160255	0.567429851002135	0.219734563646414	0.00338705286347009	0.0971805860983792	0.199457479037745	-0.0576294366552362	0.44741912762718	0.562572322897745	4.45268498370814e-16	-0.288051938009761	0.000105880982796113	-0.21261809416212	0.00461040053333832	0.271050932173995	0.000274093028137835	0.352627505762305	1.58754153945023e-06	-0.277372823480929	0.000193816286683674	0.114552549866399	0.130058731124021	-0.0592155151268351	0.434996488921185	0.83565799449715	3.78411157904702e-47
MICU2	MICU2	black	0.00744455977910342	0.921883969483822	0.0192694973960708	0.799618578293944	0.272609119735578	0.000251848087685355	0.246356738521404	0.000980888812092581	-0.154567755744322	0.0405318184809611	-0.140839136570109	0.06226098091598	0.28896115817769	0.000100455373772608	-0.0106357584647089	0.888582698384072	0.203752964380686	0.00668099088039314	0.137071434341563	0.0696665363334472	0.0868500633163183	0.251731709992282	0.423857638140061	4.58018453968207e-09	-0.183293432667809	0.0148917503572137	-0.183642809556685	0.0146985349383506	0.341967945977692	3.39731490190365e-06	0.291379632591901	8.72629531110472e-05	-0.160665456715735	0.033160201361198	0.104620702317862	0.167016013142167	0.0277735050676994	0.71443797302701	0.772041085874135	4.39021920627813e-36
TRAPPC13	TRAPPC13	black	0.00605683207799452	0.936411336019596	0.110008618098309	0.14610023632725	0.184705054924982	0.0141244739630121	0.145720365825659	0.0536394054954354	-0.057352651982454	0.449607294453641	-0.0595675249409847	0.432266454163527	0.172368711075606	0.0221617318087246	0.01996745474133	0.792522143445412	0.217673609156354	0.00370705458605086	0.151524552401555	0.0446982667356433	0.395033105591158	5.77367870707312e-08	0.208909942897633	0.0053937690672406	0.136252647159417	0.0713671869738795	-0.218749840237728	0.00353670133526954	0.301253369741342	4.84685563614408e-05	0.123836406888048	0.101530569250197	0.0541744511492709	0.475159935712114	0.399377619833841	4.00100655997908e-08	-0.209625158528504	0.00523399451632031	0.386524482426927	1.16640189364056e-07
ZNF195	ZNF195	black	0.0047609506681719	0.949996286189476	-0.0396990936444077	0.600889728138249	0.145106006988772	0.0546669377973459	0.350401597931362	1.86519593581707e-06	-0.231843127411935	0.00196066212068758	-0.26803560824491	0.000322411444414248	0.292422485570226	8.20908902137083e-05	-0.087901607615273	0.246014547912891	0.480780639057705	1.44363765157709e-11	0.173562866629556	0.0212407955364206	0.236924644255639	0.00154569706273069	0.384754491115907	1.3467931214561e-07	-0.0338467877175628	0.655628592544336	-0.308592233198744	3.08737119896852e-05	0.246415187190422	0.000978074988370172	0.247192022424394	0.000941373816650775	-0.101234681715038	0.181256215117779	0.295998037990591	6.64562774441707e-05	-0.288862487594805	0.000101031333465626	0.425332762835103	3.99686526722258e-09
N4BP2L2	N4BP2L2	black	0.00381141353377174	0.959959826790338	0.110751671901092	0.143379025640978	0.207081225254739	0.00582232132035889	0.118352660917282	0.117714042950616	-0.0764624896233738	0.313147847734622	0.0567593332668811	0.454318081189131	0.298066638548022	5.87347719221692e-05	0.127475572693907	0.0917978298546461	0.241239113014277	0.001258121593046	-0.039811133721671	0.599861977100352	-0.0638467755321455	0.399873601288166	0.326795363061163	9.56894204339805e-06	-0.12873887598029	0.0885984549708055	-0.114942303118979	0.128748532235331	0.248252922833853	0.000893293598435909	0.141910182132896	0.0602778406499985	-0.224792617021917	0.0027047168153227	0.111117489943377	0.14205356805778	-0.0206423170758899	0.785676682367581	0.673618326146715	1.26460817189593e-24
IPO5	IPO5	black	-0.00369161848253414	0.961217314886193	-0.160388721810816	0.0334682255325001	0.309750141259582	2.87214514156888e-05	0.285032409021792	0.000125930765998667	-0.218803916751268	0.00352833107754861	-0.242144634964462	0.00120436437779236	0.388262858661473	1.01193416955551e-07	-0.0719551308225399	0.342609690074423	0.0787563296277571	0.298809111824432	0.307685206088313	3.26648196927347e-05	-0.0403835897215976	0.594623156097546	0.478947710626915	1.76763013604593e-11	-0.244857571074459	0.00105565047753123	-0.144124344070969	0.0563425389345224	0.26213814848054	0.000440519699151787	0.389287798014935	9.30270610668827e-08	-0.12316561462832	0.103410411286097	0.22282404280993	0.00295390561453979	0.0208874864524904	0.783193841105877	0.773082899649782	3.09773881157984e-36
ZNF138	ZNF138	black	0.00191817325119218	0.979842682914729	-0.0692847207580205	0.360866788311271	0.255421815588312	0.000623138535853668	0.237700583800159	0.00148991775703543	-0.0441802323362794	0.560415148995306	-0.166857208627262	0.0268715973666256	0.289472835483803	9.75175710043911e-05	-0.0474833264545094	0.531444842835417	0.307791759488878	3.24494459593167e-05	0.207413065964649	0.00574236608913479	0.166289172758976	0.0274024865039884	0.421340469727327	5.77012848195942e-09	0.0757398600311871	0.317756491960906	-0.232108527885251	0.00193670012898347	0.252917485868875	0.000707509198263724	0.323163650036399	1.21620670738808e-05	-0.168618346170797	0.0252812317506771	0.402669673523342	3.01955629845016e-08	-0.265344608011194	0.000372090952639841	0.526715892338129	5.96802204157987e-14
CDC16	CDC16	black	-0.00184425159968709	0.980619341538271	0.0145441427425795	0.848067208092535	0.10728123457915	0.156424938191844	0.408309777622525	1.85113349837264e-08	-0.177567885417179	0.0183892457295781	-0.256865192938938	0.000578829702093884	0.261695610551687	0.000450829415446788	-0.139855961396592	0.0641282245706434	0.167469761398801	0.0263089923436272	-0.123336195508356	0.102929790999827	0.0583726108395114	0.441573633955596	0.534322424873241	2.2153174157755e-14	-0.0976567797024873	0.197253426324789	-0.395685638649432	5.46605949105607e-08	0.0848804603572968	0.262685936481752	0.36475925050896	6.45247570319373e-07	-0.316341109985123	1.8926163055681e-05	-0.113229612502026	0.134582522374771	-0.160609689916168	0.0332220792361946	0.774374721169591	2.00510676328542e-36
NAXD	NAXD	black	-0.00161410454615758	0.983037497347598	0.0552584792124989	0.466356709153311	0.17433684636975	0.0206617123384512	0.16251339410772	0.031164365009857	-0.227602439205443	0.00238196534311055	-0.218681682858432	0.00354727661620208	0.3975793862773	4.6598863120264e-08	-0.0228470364852098	0.763429961003429	0.373803144186574	3.21822437007491e-07	0.0355193730344618	0.639779043784286	0.0693548926720774	0.360379429160726	0.505829206162967	8.0154021394905e-13	0.0210389103428926	0.781661455529183	-0.30805982405477	3.19135131336411e-05	0.33832243352962	4.37897881911179e-06	0.340284885219569	3.82123086619261e-06	-0.319248325630915	1.56961700533647e-05	0.146281209970609	0.0527153866853114	-0.0977537889395052	0.196806596320656	0.816005027585868	2.81462279161073e-43
MACROD1	MACROD1	black	0.00133817759583689	0.985936864422737	-0.169266463263625	0.0247166408322193	0.215745755581132	0.0040307901424416	0.172333944105077	0.0221890520524325	-0.157783336991328	0.0364890057678322	-0.194650700311256	0.00963271508739103	0.250322379032379	0.000805938266767211	-0.117842637391941	0.119315820651876	-0.0909823111875315	0.229786713016781	0.0589434917701505	0.437112924905088	0.0638490564400023	0.399856730684386	0.234279680593354	0.00175046175383314	-0.0317667007831487	0.675555555102428	-0.167834370562805	0.0259789279044083	-0.0666616173827015	0.37937799197479	0.130279633755851	0.0848176940758464	-0.210723177004679	0.00499694476390346	-0.033006523596463	0.663649979453635	-0.172149340642161	0.0223346022765566	0.304991431385859	3.85784693044401e-05
SUCLA2	SUCLA2	black	-0.00131350358782549	0.986196141873221	-0.00383843067833165	0.959676241486147	0.195625376853509	0.00926924940303792	0.24773791486453	0.000916344750217393	-0.133460035604871	0.0774228048952322	-0.12991077166204	0.0857108281922099	0.307586285942671	3.28659688804691e-05	-0.0453790681639477	0.549813369419177	0.100078482815504	0.186317751739264	0.0852999591421036	0.260325915520783	0.0530304272416334	0.484547574523938	0.375700337909973	2.77374311778629e-07	-0.180910975128796	0.0162694473840719	-0.205928370097679	0.0061078848069255	0.236643094331435	0.00156640347494541	0.300609365791494	5.03964501993356e-05	-0.174864138749219	0.0202750578105891	0.106029528549903	0.161343072491808	-0.00927847022937387	0.902726104109185	0.748295430897577	7.7636370996977e-33
N4BP2L1	N4BP2L1	black	0.00108030776451376	0.988646659298856	0.139137662388494	0.0655211930750799	0.0924897329579616	0.222127476833721	0.190113078280538	0.0114957855967455	0.13936289905323	0.0650817636899523	0.14474134572132	0.0552845038099996	0.118767861417032	0.116422459644227	0.116271610905797	0.124356300755269	0.0814182578101643	0.282722669212876	-0.357642514433559	1.09913075977983e-06	-0.0652494555061733	0.389579036322417	0.309246080017499	2.96403914233715e-05	-0.0307135868114253	0.685731961696022	-0.130438078729683	0.0844363461116907	-0.0490681019923262	0.517817603556563	0.13992956191453	0.0639868735074402	-0.306122769436382	3.59816416550952e-05	0.0175930697716716	0.816729645182422	-0.236025421244056	0.00161271968467069	0.405141875636211	2.4393903956592e-08
MED4	MED4	black	0.000844742703201621	0.991122181379991	0.100417137071582	0.184824606447222	0.253543919955242	0.000685470635712265	0.289000679250809	0.000100225544411093	-0.20183750099916	0.00722478662580809	-0.104852410193669	0.166072918594087	0.373827084151662	3.2122130594982e-07	-0.0164981088545246	0.827953247501819	0.199437276220706	0.00796158197116066	0.0950748397641212	0.209417783317337	0.0311258591816231	0.681741249927715	0.521590597283404	1.14769047438468e-13	-0.194981270987086	0.00950805496729692	-0.24007718894712	0.00133031622482786	0.394282462524042	6.14812397177916e-08	0.396142285524822	5.26021683362369e-08	-0.206695570028094	0.00591649181322412	0.283462905749228	0.000137703122389246	-0.0778055044414691	0.304699099384329	0.865740299517199	3.45271172148379e-54
RAP2A	RAP2A	black	0.000208765114774601	0.997805942077048	0.124201952172289	0.100517572522246	0.143162012513119	0.058026062876957	0.285931036273127	0.000119620840858264	-0.1740542677808	0.0208715332541784	-0.229292501795499	0.00220508823526459	0.265481300780488	0.000369405400712708	-0.180638681187997	0.0164337641997536	0.172002819462085	0.0224507116928399	-0.107164078237835	0.156880424408758	-0.0622272127849687	0.411959433725151	0.472671472495547	3.5040387460589e-11	0.0528675556051068	0.485892123577021	-0.456214878394091	1.9757456604552e-10	0.254378210028802	0.000657101277246033	0.357998574674719	1.07055351406958e-06	-0.370974538349585	4.0095568498329e-07	0.0926335807576993	0.221406171850349	-0.0680367738524385	0.369602406785284	0.587068891810508	1.09891319583702e-17
DTYMK	DTYMK	blue	-0.289906359955052	9.50916112107218e-05	-0.252419810622952	0.000725481128705668	0.214682305013883	0.00422005903516659	0.0728656360485387	0.336520979727174	-0.0234106122637602	0.75777334060606	-0.123601986605137	0.102184422942647	0.207737050616314	0.00566525218134172	0.0949208429358564	0.210159964669904	0.0532232214530303	0.482958593804561	0.670012356884062	2.74088242602643e-24	0.0790842188521892	0.296795556814888	0.218848939148117	0.0035213759008102	-0.111946165568443	0.139085576919375	0.162855745885116	0.0308060616008158	0.215632426198149	0.00405058991514846	0.161212358798347	0.0325585328281612	0.151304414002594	0.0450130669649408	0.162772032602521	0.0308933499984591	0.0466716791079756	0.538493200733727	0.0936828671607261	0.216194976865102
FMO2	FMO2	blue	0.275764451276011	0.000211848978543904	0.268699348218441	0.000311142498639173	-0.171997864785917	0.0224546470578176	0.15049180406965	0.0461911989036958	0.0623470649358633	0.411057756743639	0.202625814726563	0.00699639047073513	-0.193209366570051	0.0101932881701597	-0.122112482923659	0.106416939609655	-0.0528531421305524	0.486011206972679	-0.610244132566982	2.45479297311572e-19	-0.223882147766948	0.00281749868417496	-0.0694134718294628	0.35997289802444	-0.132596973333069	0.0793760826898683	-0.141133199941739	0.0617112395120918	-0.503777882916517	1.02477356335097e-12	-0.210946104106505	0.00495000943673181	-0.284319092640876	0.000131159466893095	-0.379254937018861	2.09418243660555e-07	-0.415031616488827	1.0209036761054e-08	-0.133690113970519	0.0769086994146414
GINS2	GINS2	blue	-0.26848324402001	0.000314770730686448	-0.312246674466659	2.4552537480697e-05	0.250141759996351	0.000813237209257195	0.148958760704099	0.0484839383520567	0.00422831731804024	0.955584379503917	-0.188714005313992	0.0121308764897414	0.0498643975254301	0.511038669626455	0.0148403347839772	0.845011578842149	0.0589114406895317	0.437362679882661	0.604238824355683	6.77226618667944e-19	0.0651930918979474	0.38998959336431	0.149888926864053	0.047081796008937	-0.0896176086634051	0.236879763945765	0.155403906265874	0.0394459481600287	0.115873782907346	0.125658458250423	0.216570829462435	0.00388924708623513	0.175300104520129	0.0199601132133807	0.0952443550024411	0.208602989539831	0.0665103737061292	0.38046267841905	0.0459407600988388	0.54488004060007
BRI3BP	BRI3BP	blue	-0.262884973908077	0.000423614460842511	-0.381653514165721	1.72915049120643e-07	0.151606771988173	0.0445811650387102	-0.258657285034975	0.000527865194296526	-0.0602455419043505	0.427035864860147	-0.181931220701268	0.0156664372492747	0.185574315899848	0.0136693957309437	0.103091012539524	0.173342472635281	-0.0422527636480687	0.577663550737233	0.755592908947153	8.54458825412442e-34	0.294627093293406	7.2087768926165e-05	-0.141133580019994	0.061710531554732	0.229332162833865	0.00220108463640645	0.253249633000023	0.000695743939287099	0.364318354751936	6.67144730748069e-07	-0.0172150176519458	0.820600680255499	0.417018418462989	8.54077794661341e-09	0.531048677097991	3.40402844513266e-14	0.243191479060644	0.00114484356008155	0.0234102549671799	0.757776922763857
SFXN4	SFXN4	blue	-0.261300409277843	0.00046022456379076	-0.413757500982736	1.14396366986014e-08	0.280842418278545	0.000159675070303589	0.181667110195843	0.0158206381140357	0.0164516357179711	0.82843039637028	-0.154723555372772	0.0403276053638438	0.234209535759834	0.00175621401394863	0.0248323428626918	0.743561037107699	0.0265343439324858	0.726660616903779	0.443505256306676	7.06475418335202e-10	0.156896064107696	0.0375689648550719	0.100475217427895	0.184569411244672	-0.162926129659446	0.0307328344968729	0.141613546748253	0.0608218191420392	0.0430731240406412	0.570292125080337	0.284043530008227	0.000133233143995269	0.177964612746566	0.0181257558752339	0.102693117310109	0.175016809803773	0.0158707081499943	0.834400135924959	0.0647938870512986	0.392904891108801
CDC25A	CDC25A	blue	-0.252942626622869	0.000706612296434337	-0.382005445197563	1.68101594449832e-07	0.12834818618778	0.0895782355956095	0.093499536832025	0.217099103765773	-0.111967762588184	0.139008862705138	-0.265609070005582	0.000366911420012565	0.194586650697232	0.00965703493170235	-0.0659945651305028	0.384176127317126	0.0996940642679654	0.188023361636594	0.614113013538188	1.26209580226961e-19	0.00975554157872081	0.897751135644196	0.145527021505773	0.0539610411458303	-0.0186689063130677	0.80573822962597	0.0949190099875288	0.210168809839126	0.00438640280043704	0.953925596211364	0.16078553246988	0.0330272992564286	0.0964591019523109	0.202830752187338	0.0227200808279095	0.764705959021693	-0.141508478085081	0.0610154614711374	0.0835405084428782	0.27032215463979
LMNB1	LMNB1	blue	-0.252034099545783	0.000739697981988919	-0.304257622196378	4.03560370658931e-05	0.156278848098747	0.0383360185415734	-0.0235919894769647	0.755955569535757	-0.0441318182972805	0.560845347513916	-0.220177321502058	0.00332164892281036	0.179798141111012	0.0169501410396134	0.0637786201247498	0.400377904584336	-0.0800109966964046	0.291153002342837	0.634477870984454	3.25463820281618e-21	0.205359034125882	0.00625347030938416	0.0221688357143371	0.770253684833202	0.113447149829309	0.133830479735217	0.121330573355861	0.108693280992325	0.247736058250611	0.000916428829602452	0.0673943046356493	0.374150061775344	0.26538558527695	0.000371283994628423	0.270993879110179	0.000274941163272943	0.164222603454285	0.0294102561829819	-0.00521032594411728	0.945283574595107
HMMR	HMMR	blue	-0.251208824183309	0.000770982203326455	-0.261592733982761	0.000453257873351514	0.0836739629584146	0.26955491842729	-0.0168690126908011	0.824147374284059	-0.0916883759925449	0.226176310836565	-0.149505943908344	0.0476549587294281	0.082415882567345	0.276846631977963	0.102825498785841	0.174458427513937	0.0416963661091177	0.582688281018107	0.648373210210639	2.28475887735103e-22	0.289252047106482	9.87752277926381e-05	0.00742041491005832	0.922136522320972	0.0746121600279976	0.325036104389328	0.175026553791018	0.0201572293181167	0.22061602984769	0.00325797003232564	0.0812697869341952	0.283604277872935	0.320062400336702	1.48896902600874e-05	0.232358515948727	0.00191437376552012	0.0700823808889974	0.355351023487801	0.0915880207792018	0.226687007638346
PRIM1	PRIM1	blue	-0.251058772614124	0.000776799468538212	-0.348636165702564	2.11769912025914e-06	0.284182513597664	0.000132183460326138	0.0582998344497979	0.442144140185786	0.00307672928184203	0.967673242366075	-0.0859390354195542	0.256758624032246	0.313562873899662	2.25912993249672e-05	0.00727914149538052	0.923614382839613	-0.113354591578498	0.134150065613613	0.579410715346658	3.61440334753693e-17	-0.0198579949102796	0.79363395933529	0.177060443426426	0.0187311073180514	-0.0150063042851793	0.843300381552336	0.10498814869769	0.165522284926609	0.16922606565428	0.0247515130575476	0.186434214337838	0.0132319031470634	0.124701942291935	0.0991449542994006	0.305949260093464	3.63689301787935e-05	0.0165899301983425	0.827010684819318	0.190840996327876	0.0111770730078549
LDLR	LDLR	blue	0.24850725781163	0.000882107506544353	0.161250765021728	0.032516631218855	-0.0408468425444088	0.590398939939313	-0.343472606024802	3.05653104158061e-06	-0.192535593402277	0.0104650719993965	0.0101736268236788	0.893394549557628	0.156402536275641	0.0381812547299086	0.252137374435619	0.000735866455566626	0.103504260725781	0.171616124808425	0.455560061758394	2.11252040180384e-10	0.287534811545979	0.000109087911682602	-0.0983609551137941	0.194026637811684	0.123327302567741	0.102954803721458	0.174208068638309	0.020757105495421	0.389815271948071	8.90746977043136e-08	-0.0395570321033988	0.602194000575641	0.263834514254494	0.000402987614310733	0.346180638366907	2.52350161411818e-06	0.127848751011152	0.0908433039448138	0.0472584149173531	0.53339332438488
SNRPF	SNRPF	blue	-0.244279159088156	0.00108586644054372	-0.173670681157796	0.0211592990164415	0.196928147410283	0.00880240188298429	-0.215275050443186	0.00411360144918679	-0.0309778711159505	0.683172735785569	0.00849904695263404	0.910862107496787	0.255657805516382	0.0006156864938784	0.16695556742098	0.0267805706908544	0.0101791182009238	0.893337348515669	0.785496118219927	4.19046827317502e-38	0.0299464925414638	0.69318037925993	-0.0384678435330799	0.612235606464677	0.0179634701190063	0.812941252989098	0.285171365117148	0.000124935139479978	0.41556334397237	9.73410793631391e-09	0.0592661858263301	0.43460290223001	0.382819474928783	1.57455040025392e-07	0.406232519948317	2.21902546649642e-08	0.20895302390043	0.00538402288913599	0.0598933302324394	0.429748438935486
ALG14	ALG14	blue	-0.242823956724204	0.00116542579705411	-0.221576967947322	0.00312232537035805	0.265641793660559	0.000366275188446516	0.134284970719439	0.0755922813436793	0.0105363083075891	0.88961786532266	-0.142319632869088	0.0595335528000539	0.177231643565359	0.0186151594924232	-0.0514543835891593	0.497641778040874	-0.0708504297118585	0.350090140244213	0.412637035229143	1.26388937550056e-08	0.341650318741407	3.47373002132016e-06	0.127378402492383	0.0920476809912708	0.0971225620762167	0.199727256368084	-0.108823640857125	0.150520674126457	0.234523872026401	0.00173057041509114	0.15002638920336	0.0468774802938222	0.0753667535868838	0.320153179251451	0.348142403308656	2.19394739082408e-06	0.0294635054928893	0.697885323313097	0.245223703174436	0.00103692453542023
SNRNP25	SNRNP25	blue	-0.242538929720799	0.00118162086248807	-0.166176289151067	0.0275090497887731	0.180033693537768	0.0168040272596722	-0.0928033472498964	0.220557043806658	0.0787031409108868	0.299136591821212	0.0452178972581355	0.551232948255738	0.0738742044048006	0.329857580476987	0.109967727159653	0.146251116754138	-0.0219121459360532	0.772841009951888	0.612579120603703	1.64480943368896e-19	0.0894419798877756	0.237803618204293	-0.0213677189764666	0.778336863968586	-0.025489192488238	0.737023661307799	0.266654203927869	0.00034708927401723	0.314326178522945	2.15226316827478e-05	0.112313924922156	0.137783672147194	0.326835601330133	9.54338739041766e-06	0.241589070570118	0.00123709088370126	0.209208168450948	0.00532662421370998	-0.0709143186973853	0.34965473960246
NDUFS7	NDUFS7	blue	-0.240735081734477	0.00128898676355101	-0.141171320368188	0.0616402672179957	0.100590371003587	0.184064210632748	-0.127526898642465	0.0916660750229396	0.0391129810281411	0.606278980727964	0.0135655295456093	0.858178816309235	-0.08894961213369	0.240407043461771	0.137829375147021	0.0681218047338779	-0.11596079358113	0.125372761695747	0.410516495237883	1.52481417741228e-08	0.476741417585445	2.25188915261796e-11	-0.194238893495722	0.00979002891401128	0.219876455305306	0.0033659672389339	0.14252517973416	0.0591627749765047	0.101927278602602	0.178273073250401	-0.0461070995068534	0.543423279045804	0.292761374909702	8.04729624056886e-05	0.178378308764061	0.0178544930771289	-0.0962337171378549	0.203892927699119	-0.0266776423163526	0.725243571458648
SAV1	SAV1	blue	0.239531731151336	0.00136549762047588	0.276250138821021	0.000206245342748945	-0.0504625998574013	0.505976522672322	-0.593592844340868	3.88684242020604e-18	-0.105303196214763	0.164249520951021	0.339859964445082	3.93594664369011e-06	0.289310962944015	9.84381541925859e-05	0.369088196543181	4.63731994546993e-07	0.146130537205517	0.0529623223414718	0.374867118898459	2.96118989787943e-07	-0.0524180632838089	0.489613161267478	-0.244081105473379	0.00109639355634676	0.065689982378803	0.386379190542505	0.358806428641426	1.00832102025762e-06	0.413733021243113	1.14646254767279e-08	-0.200833488162092	0.00752526813600067	0.266111377578064	0.000357257176414768	0.35119667610958	1.76109370635352e-06	0.291903525008649	8.46276938191948e-05	-0.0233931127479759	0.757948792022412
GMNN	GMNN	blue	-0.229661785840537	0.00216806539155392	-0.210999393803255	0.00493884846267418	0.15104273734351	0.0453896760542845	-0.0813850250166649	0.282919842850425	0.0616046238262331	0.416661999552535	-0.0252465466813553	0.739436455208253	0.0974393813519	0.198257447822827	0.0342925601969807	0.651388988260369	0.00827768600912412	0.913174509745411	0.714096311281004	9.48696978032253e-29	0.105305242130756	0.164241279585549	-0.0466996565821535	0.538249472645842	0.0345565810216285	0.648883215935475	0.211543535152285	0.00482616854144921	0.269082061222292	0.000304812103929428	0.0132593517672173	0.861347249686607	0.395908077712209	5.36484232546432e-08	0.250525687908767	0.000797794533833266	0.125371495095757	0.0973301111920833	-0.0275057718972811	0.717072779866026
PARPBP	PARPBP	blue	-0.229204960260199	0.00221394857839726	-0.259524066979234	0.000504732481384232	0.201427332978751	0.00734622767413871	-0.0641175260497041	0.397873976112183	-0.0865386395356879	0.253442387502406	-0.132679677532305	0.0791872028090646	0.223461829421129	0.00287098680269015	0.0520419124931721	0.49273870311648	0.0188666005874192	0.80372252513763	0.75955792821356	2.4929291425662e-34	0.0921508580973166	0.223833308664781	0.0584474785535698	0.440987169814151	0.0179658251152699	0.812917180262385	0.14205695182063	0.0600101724243868	0.411583284988206	1.38766034349219e-08	0.112130348558932	0.138432381822199	0.294778097158355	7.14462372288044e-05	0.516587787804484	2.15016347689996e-13	0.239307535074916	0.0013802031175768	0.115358796355585	0.127359706530172
KBTBD8	KBTBD8	blue	-0.22797045362983	0.00234238850011465	-0.140523448814341	0.0628556119481761	0.247313152049512	0.000935766456200884	0.218413391946069	0.00358918220188432	0.315694186786808	1.97256984325599e-05	0.125821264121424	0.0961258521104007	0.0679916063445275	0.369921002994073	0.0484571200974785	0.523050036396213	0.106050605176718	0.161259312152714	0.373490456590628	3.29773539801799e-07	0.148754412628539	0.048796587963812	0.0523827547009755	0.4899060994941	-0.0575036829484171	0.448412549411124	0.13348439009436	0.0773682542733555	0.00170801874552341	0.982050720652561	0.166720649405479	0.0269984158278344	0.0826851867528	0.27527466908887	0.207508127133514	0.00571964320252992	-0.252693079027907	0.000715561541691278	0.156196807853723	0.0384389620712044
AURKA	AURKA	blue	-0.227275021715893	0.0024176854220851	-0.288224081181148	0.000104833161694203	0.170028479952818	0.0240667093214642	0.109738904996015	0.147097612781706	-0.186607380659495	0.0131453006886681	-0.25295435782673	0.000706194141685518	0.346253099682718	2.51053314009276e-06	0.0767543391710988	0.311298977525411	0.0728469867516467	0.336644994476404	0.571328036990098	1.22829346477762e-16	-0.0435876221274615	0.565691849577803	0.446382102585421	5.31898168769204e-10	-0.134471566069567	0.0751831224784059	0.0750467349186534	0.322218162378449	0.253673017820226	0.000681008202646672	0.267996447928364	0.000323087994608921	-0.021366720413207	0.778346954412101	0.118699298259699	0.116634978072689	0.164117427668792	0.0295157097411319	0.306499751316871	3.51535233227597e-05
MRTO4	MRTO4	blue	-0.226474725390292	0.0025070497076165	-0.311217309971178	2.61971165008618e-05	0.233872354101902	0.00178410594940332	-0.108589415547778	0.151406269029041	-0.100465772618305	0.184610892518988	-0.0774270590565152	0.307064530966851	0.406392796665337	2.18830156789141e-08	0.146350425721819	0.0526022700768113	-0.188393011490379	0.0122808625499643	0.576748756656535	5.42775987364592e-17	-0.0187414448920698	0.804998471868418	0.0802329685097012	0.289812244165066	-0.0772561224301013	0.308136893642792	0.190406926218116	0.0113661769458851	0.269281003413373	0.000301568861782189	0.0673906435867872	0.37417607407292	0.133592638142887	0.077126169415793	0.361753368317783	8.09304060329419e-07	0.269409280349087	0.000299494654838905	0.103703932802511	0.170786578745153
TMEM107	TMEM107	blue	0.222681505077175	0.00297273061940694	0.192932659220742	0.0103041421572034	0.0254264877693327	0.737646932294984	-0.528310530983282	4.85838753546153e-14	0.0694879503428328	0.359456439983769	0.405112176075645	2.44567627223854e-08	0.0707914920750414	0.350492099897055	0.372348473389777	3.60439464629202e-07	-0.0433349443298022	0.567948906055981	0.445380704459835	5.8730994731777e-10	0.122568210251553	0.105107583344279	-0.374781196742554	2.98119496657446e-07	0.0926508227803119	0.221319825910268	0.465788964345694	7.30452617574599e-11	0.28114774940089	0.000156956204193895	-0.131894657212468	0.0809947083737227	0.462578086020011	1.02332413930572e-10	0.27632486523899	0.000205395536785767	0.15107572748715	0.0453420515715791	-0.115676681982349	0.126307491988818
RPA3	RPA3	blue	-0.221941343987569	0.00307223993908861	-0.209417980669391	0.00527983489198045	0.271627510516406	0.000265657133467712	0.0524861397292289	0.489048627879608	-0.00613847823767599	0.935555998115372	-0.0693709042382961	0.360268282776388	0.266791492314358	0.000344560532864915	0.123816688874209	0.101585439925353	-0.188310918841941	0.0123194813236518	0.394563382830163	6.00533930019043e-08	-0.0186258970639226	0.806176924927689	0.310505538770109	2.73944323177144e-05	-0.053681968118995	0.479188980478586	0.0417710232483332	0.582012892067625	0.286949217764235	0.000112829029682381	0.286839420591856	0.000113543699622401	-0.0174238009675324	0.818462317865401	0.268267415026276	0.000318433498410347	0.191106667776647	0.0110627039274657	0.231051570376537	0.00203373990449512
SNAPC1	SNAPC1	blue	0.221588592580012	0.00312071617449493	0.332018071507437	6.74128111112825e-06	0.020655081811546	0.785547359732495	-0.554038025053352	1.5072000054254e-15	-0.0301703310743517	0.691003848803611	0.471134336085929	4.1346290268319e-11	0.310121057318311	2.80624637343338e-05	0.397650404764967	4.63199475487037e-08	0.123851939504698	0.10148736204447	0.467714744483589	5.95718621721138e-11	-0.103412407653307	0.171998734763345	-0.307069416642762	3.39361058557915e-05	-0.0387359673944544	0.60975687203774	0.438698058248378	1.12857355490911e-09	0.458424033719991	1.57471638536805e-10	-0.128549946919869	0.0890711810158825	0.371916917567844	3.72723690036431e-07	0.459492309391277	1.41027528096282e-10	0.250472839254341	0.000799904124013774	-0.0750782851570831	0.322014196296349
CYFIP2	CYFIP2	blue	-0.216826319660673	0.00384633384635144	-0.119799913068455	0.113259820175889	0.0886945570229883	0.24176346266734	0.565675376906091	2.83325141588634e-16	0.170299867348336	0.0238388150307539	-0.156072011079201	0.0385960027993228	-0.316181570776839	1.91204458126523e-05	-0.267910465425164	0.000324578088475604	-0.0773692186235546	0.307427115530583	-0.402824061898047	2.97974062356194e-08	0.100532487152754	0.184318031057981	0.205492016070542	0.00621919091361951	-0.162720151603509	0.030947552239507	-0.247896163368612	0.000909204230828612	-0.347773583040601	2.25259935816577e-06	0.108959644159629	0.150008251674079	-0.177321879343094	0.018554296895331	-0.373873003840058	3.2007127145456e-07	-0.196805323015231	0.00884550899835002	0.0356228895255528	0.638803353471682
BIRC5	BIRC5	blue	-0.214225734905953	0.00430374144458737	-0.314643433653288	2.10926461197138e-05	0.178574407201389	0.0177271467894364	-0.0545414742044258	0.472169316414355	-0.0732235637393213	0.334146466409583	-0.129667919348472	0.0863029543138054	0.259359585742854	0.000509048816792717	0.171397127931961	0.0229362229456769	0.00865821141403729	0.90919988948761	0.750259290513067	4.31931667627e-33	0.0683390881085749	0.367474340769297	0.0771484110743689	0.308813875571758	-0.0551059000609497	0.467590327696491	0.281378296488456	0.000154931950301207	0.166589761546388	0.0271204478441804	0.158335196345133	0.0358306194284866	0.198117486635491	0.0083945132420952	0.17549146446106	0.0198232159769321	0.0909394743663271	0.230007055603746	0.0643817014855814	0.39592868111003
FAM111A	FAM111A	blue	-0.212797815984047	0.00457517058810365	-0.158952524846945	0.0351060553779233	0.0948475501965071	0.210513858083882	-0.117797955525209	0.119456951042155	0.0226925757967561	0.764982488484456	0.044325967990828	0.559121125384081	-0.105558642217477	0.163222918620032	0.241739637014307	0.00122814200839181	0.230696443470601	0.00206732383490093	0.383114618044861	1.53757024625911e-07	0.244646862643481	0.00106656733583864	-0.117774144253002	0.119532213332259	0.0911456653363833	0.228947823705452	0.277035712332582	0.000197473074400377	0.208178374595766	0.00556169956013688	-0.089544969187467	0.237261561547344	0.245384176266926	0.0010288135423373	0.273877532104294	0.000234991969138546	0.020738973954861	0.784697574210476	-0.0038160216593611	0.959911457270028
ARHGAP5	ARHGAP5	blue	0.212290819723929	0.00467518052804457	0.0989668931528128	0.191280901295667	0.0302688354272687	0.690046826090657	-0.291369917526028	8.73125394949888e-05	-0.0614721444870388	0.417666683504767	-0.0463845323986883	0.54099787066851	0.183779655040423	0.0146234546133359	0.114089677612692	0.131628026479614	0.164326350368332	0.0293065502280933	0.31323256709882	2.30690966786798e-05	0.236206607316285	0.00159900558226646	-0.108463051078129	0.151885678296114	0.359212194541431	9.78380618790275e-07	-0.0349114825917164	0.645521113790908	0.43808953861565	1.1968947571249e-09	0.0422421843023279	0.577758902130238	0.165699173568403	0.0279633747783894	0.512821550490084	3.42613691986322e-13	0.0615083325642298	0.417392103499285	0.123543795921034	0.102347244114309
NEIL3	NEIL3	blue	-0.208967826082987	0.00538067784449249	-0.199031973170033	0.00809237544698947	0.200174264780563	0.00772855336953654	-0.00107885816089236	0.988661892684524	-0.136415911433447	0.0710254153149106	-0.110975202162607	0.142568002141401	0.274497781506611	0.000227137088765134	0.108935347379378	0.150099698256063	0.127057766456059	0.092875967652316	0.608760466054698	3.16058692067123e-19	0.15794018976635	0.0363008438749418	0.128345125124292	0.0895859462078906	0.0315640890675709	0.677508933124497	0.156825095551648	0.0376564980193067	0.142275775620717	0.0596129120357608	0.168282944249472	0.025577728810442	0.185816778835897	0.0135447731060543	0.319611238063788	1.53316729409591e-05	-0.168812630312428	0.025110836085242	0.144496326466868	0.0557026811807173
RTN4IP1	RTN4IP1	blue	-0.207977142945547	0.0056087048553467	-0.296744483164855	6.35663112373491e-05	0.219531448986929	0.00341744395239333	0.156427072377086	0.0381506168143636	-0.0335232613482285	0.658712465627805	-0.21102676942949	0.00493312369891874	0.20677033346937	0.00589813021274991	-0.0645956451097347	0.394357456908196	0.0238858302928475	0.7530135268846	0.53709075312501	1.53497563800576e-14	0.341953870584144	3.40066706661379e-06	0.168863878835168	0.0250660535221207	0.0409361489788133	0.589586167782751	0.016922466128291	0.82359921995494	0.302439572082898	4.50976425995649e-05	0.226709426876645	0.0024805364908524	0.209057951565099	0.00536035111448033	0.543767060474597	6.24865760119604e-15	0.0333252165570735	0.66060308800144	0.188370555643128	0.0122914158564206
MMAB	MMAB	blue	-0.207646591308199	0.00568668932254294	-0.245019837679647	0.00104731335809677	0.259653191020008	0.000501367720499353	0.0998734525073167	0.187226025790159	-0.117568223932574	0.120184620260457	-0.29276333538815	8.04636902123146e-05	0.203425152137649	0.0067713863582804	-0.104115628826788	0.169085575247737	-0.0867832134964741	0.252098247175607	0.572734420357997	9.95194164102863e-17	0.316353122229332	1.89116105613125e-05	0.199657895968462	0.00789117850819623	0.250040475171728	0.000817356759476014	-0.150621805435203	0.046001009738075	0.357708662880773	1.09376725953894e-06	0.2780665295263	0.000186488966717821	0.166471055043784	0.0272315304948857	0.350094416387964	1.90696489444611e-06	0.0537355717789106	0.47874954978356	0.177234255829464	0.018613395130831
CENPU	CENPU	blue	-0.207627212961486	0.00569129104549321	-0.25527238966945	0.000627899998151376	0.12024113123103	0.111928390936126	-0.19536203761499	0.00936623499059165	-0.0183457130528741	0.809036282322019	-0.0459162419349008	0.54509492740548	0.152072320667009	0.0439229341555763	0.197240915804601	0.00869347005533027	0.0712381918850634	0.347452802794881	0.623033438175358	2.62759780469511e-20	0.100122342520982	0.186123875262046	-0.0966841494088937	0.20177415916236	0.127168112585371	0.09259024799334	0.29719806311863	6.18682621906235e-05	0.243984467681831	0.00110156402206526	0.0306142749190955	0.68669458576039	0.260463234887556	0.000480727890222485	0.233966842840287	0.00177624933501282	0.133435975613345	0.0774767263810539	-0.0514990104262453	0.497268454544891
CDCA8	CDCA8	blue	-0.207621200998813	0.00569271936636807	-0.297268485226422	6.16084752936633e-05	0.181889339720426	0.0156908016583261	-0.247796901288627	0.000913677152796877	-0.0875257336187962	0.248047691068961	-0.16538416540324	0.0282668374090014	0.265083918477947	0.000377262845389894	0.180569237445398	0.0164759008678167	0.0134090760779011	0.859797571179362	0.768797304599446	1.28502651812044e-35	0.169048799872225	0.0249050331712477	-0.0115454935737343	0.879122313353556	0.202120745101765	0.00714197058324172	0.240656813023495	0.00129384134825423	0.325713541158757	1.02807823546172e-05	0.0553034859808333	0.465993167050096	0.281008916173878	0.000158187065883675	0.460814486331354	1.22967845292256e-10	0.0681913921624923	0.368513062566405	0.0787597549963422	0.298788030153447
CMC1	CMC1	blue	-0.206828327756154	0.00588392213273458	-0.257882196841003	0.000549376293349387	0.29815171291268	5.84360017145033e-05	0.223405847623898	0.00287817975840374	-0.0699991833351379	0.355923852960008	-0.20088871870328	0.00750845440247483	0.109089444110578	0.149520432873277	-0.0805223807310726	0.288070329765542	-0.0627880631457543	0.407750034873868	0.451282493193947	3.25979907573606e-10	0.249970649878161	0.00082020792614779	0.159747563625721	0.0341912119089659	-0.0210893281656192	0.781151421307708	-0.0309038226750642	0.683889429551773	0.195474036548372	0.00932487759863618	0.301489213330654	4.77800377108109e-05	0.175590190615421	0.0197529064806914	0.165618989180523	0.0280403549273918	-0.0351502484738347	0.643263232888729	0.167837824323458	0.0259758184155758
CKS2	CKS2	blue	-0.205724029547798	0.00615978506145639	-0.241704352143323	0.0012302338216102	0.285373033878434	0.00012350325127297	-0.102780293344505	0.17464895466187	-0.0509517625388759	0.501856622805289	-0.0341666511934067	0.652585345445708	0.215302354868437	0.00410875627694373	0.200339638926797	0.00767710360680213	-0.0726030280624331	0.338269962804283	0.709919023799987	2.72573507258302e-28	-0.0209362276400039	0.782700496761125	-0.0231943937018813	0.759942028747792	-0.124391855271862	0.0999944753913791	0.300262924050405	5.14631380343907e-05	0.291992733462381	8.41864585825916e-05	0.211539057540213	0.00482708626969874	0.340242672874211	3.83248320284143e-06	0.323959818939408	1.15422531351292e-05	0.177206630230998	0.0186320612123486	0.0930498294161727	0.219328328854232
TFAM	TFAM	blue	-0.204945895660972	0.00636104519293856	-0.182317130596466	0.0154434811416982	0.32323212407724	1.21075470093033e-05	0.283381461537101	0.000138341210601432	-0.0747074356345487	0.324416946090116	-0.196710447371799	0.00887893494395399	0.390218792387567	8.61604444519545e-08	-0.0855989528555284	0.258652737485953	0.139968355390996	0.0639124726765963	0.475775106810606	2.50245995074412e-11	0.101764758941508	0.178969801470916	0.371843771033553	3.74845107251984e-07	-0.11017020725439	0.145505155781041	-0.141708214661961	0.0606477780334267	0.273550465726099	0.000239235002060066	0.387618606314097	1.06674032702177e-07	0.0479942213090827	0.527032128288976	0.417174252952304	8.42167369351807e-09	-0.0751169721009809	0.321764206860286	0.373776014498532	3.22504963123445e-07
ZNF367	ZNF367	blue	-0.204126738740466	0.00657923464674398	-0.252597377084219	0.000719021199932084	0.24947764617255	0.000840600423235316	-0.139676554456646	0.0644738497244292	-0.105881782755855	0.161931141732534	-0.143282079900432	0.0578137780132574	0.178354068161623	0.0178702899675737	0.124109774157021	0.100772259534156	0.0787665372955769	0.29874629092154	0.73604231570586	2.6748984785648e-31	0.105384392511019	0.16392268278736	-0.00320000911626585	0.96637870428907	0.124107261038731	0.10077921038892	0.223253701439045	0.00289781109091079	0.264843687088774	0.000382087760585684	0.0501406223347115	0.508697927209083	0.244130690921444	0.00109374920408897	0.363823691140011	6.92557033562141e-07	0.108353741480279	0.152301307307412	0.0376370966675107	0.619943525301776
MIB1	MIB1	blue	0.202421335310414	0.00705500780631848	0.454976124825084	2.24218919577394e-10	0.0458430704066644	0.54573647925661	-0.441372740861383	8.70428621784005e-10	-0.133200381950736	0.0780063255690803	0.262593056657386	0.000430149541810593	0.255851520534322	0.000609630929440114	0.256555421441259	0.000588086449268206	0.212955587413654	0.00454444290231153	0.38479030070207	1.34289179514223e-07	0.147509362087519	0.050737955103341	-0.0789225101264577	0.297787476760536	0.239799537948782	0.00134811944492461	0.124315883376541	0.100203484755782	0.585008767930127	1.51844575272752e-17	-0.116306813555657	0.124241581024315	0.183911395845734	0.0145514918305278	0.52505974403948	7.38109513571494e-14	0.135178559308898	0.0736490906739562	0.153294365520637	0.0422337076598474
ZBTB8OS	ZBTB8OS	blue	-0.201835663761984	0.00722532658184353	-0.00808389260506667	0.915199532369079	0.225885123753533	0.002574791920218	-0.276019386295127	0.000208890222096608	0.0990130464452792	0.191072930729915	0.170160043964882	0.023955997219718	0.109606221877411	0.147590153884962	0.345769742245232	2.59825413604161e-06	-0.135000531470897	0.0740329641344037	0.454945219872136	2.24926247974872e-10	0.291593379740372	8.61786237235277e-05	-0.0822823844545381	0.277628121538903	0.193303571188742	0.0101557889768575	0.223683602677108	0.00284265133453076	0.354796382202139	1.35520307727373e-06	-0.0271709891985933	0.720372131206817	0.201945864759045	0.00719300242299166	0.333826969880063	5.96213664410428e-06	0.139357057342399	0.0650931301594538	0.0928277437120875	0.220435209541792
TIGAR	TIGAR	blue	-0.200643828602135	0.0075832609298779	0.00409715974860385	0.956960754580708	0.131756222272537	0.0813168717301294	-0.2030082513521	0.00688792161223889	-0.0446820790167047	0.555965189799166	0.0718545978936668	0.343286225466474	0.0171046657502846	0.821731441669375	0.200627117448009	0.00758838974210609	-0.0240565653718921	0.751305693080801	0.45906238949704	1.4743486226562e-10	0.149882933702964	0.0470907207487539	-0.105765734421666	0.162394169819709	0.0797773519002631	0.292568727680227	0.164886307533808	0.0287521832588553	0.364065516707139	6.80020367381498e-07	-0.000367956788582705	0.996132896133449	0.289468034547554	9.75447580057262e-05	0.376151981042704	2.67694181735113e-07	0.190174357405254	0.0114686501721781	0.043964718440138	0.562331383420344
PTTG1	PTTG1	blue	-0.200510328108261	0.00762431964093147	-0.321159623116518	1.38645185819833e-05	0.0490246836100426	0.518188549375622	-0.214993184951846	0.00416391972487299	-0.0300057661711138	0.692603777176493	-0.0584434097928349	0.441019030419247	-0.0055157991208829	0.942081073979377	0.222282577330656	0.00302599536867227	-0.145990887541425	0.0531920472377058	0.671358608890646	2.05600904746662e-24	0.116304283949195	0.124249821871393	-0.14081782192989	0.0623009835182304	0.0232826642414306	0.759056441638242	0.368544002867046	4.83522604242653e-07	0.192104033787205	0.0106424922454538	-0.0284220993841738	0.70806907532284	0.390009925676096	8.76572773418141e-08	0.21640195873329	0.00391784750735357	0.211111190059746	0.00491550718550721	-0.0688137858774468	0.3641481301545
B4GALT1	B4GALT1	blue	0.200078182196594	0.00775858622399802	0.135429030148554	0.0731117452368462	-0.00876171535333497	0.90811916748784	-0.541454953121753	8.54941143469421e-15	-0.0609040740457598	0.421990774267255	0.274799331022177	0.000223407147755491	0.136572460120977	0.0706989523173934	0.360658696441743	8.78401429619921e-07	0.0708249203976493	0.350264080318263	0.467628990783187	6.01168242820275e-11	0.081739267500892	0.280822838931137	-0.288070800065494	0.00010576569493562	0.0790856271808621	0.296786927772648	0.455839028847688	2.05316570010867e-10	0.495716267599405	2.64934668649378e-12	-0.151944512212421	0.0441028250223114	0.409449074884256	1.67506566008724e-08	0.375397698260519	2.84047385591531e-07	0.396939161487382	4.91871843583706e-08	-0.0743575022039791	0.326694763295118
GALE	GALE	blue	-0.197837601428396	0.00848896278079792	-0.296184097201397	6.57246075912237e-05	0.0904017671147335	0.232785572218363	-0.0614583688327	0.417771235132598	-0.0629378741055639	0.406629961267899	-0.196335670939164	0.00901206979894631	0.0162535916453158	0.830464455585432	-0.00457665762079747	0.951929524573248	-0.132016932239785	0.0807110071773164	0.385967388462301	1.22051883296718e-07	0.328533831075806	8.52191752761073e-06	-0.0242736045854388	0.749136430030716	0.123580034991322	0.102245820909273	0.0398532529852861	0.599475818391766	0.213878444516611	0.00436839010708043	-0.0657305228298329	0.38608551904594	0.235328778958009	0.00166645449788066	0.199840618951816	0.00783328764321292	0.146897673609035	0.0517149878886128	-0.0233846642588972	0.758033501612488
RRM2	RRM2	blue	-0.19734649752457	0.00865696834068322	-0.324660148760024	1.1021872601557e-05	0.176810521192422	0.0189014951515452	-0.13326663700271	0.0778570940568177	-0.0939315942724067	0.214972634611037	-0.170600948938434	0.0235881590731395	0.121777274923449	0.107388186182279	0.127246621111054	0.0923873918663445	-0.0766360665583025	0.312047373979636	0.748669443750428	6.94623569609597e-33	0.10611304710134	0.161011353649916	0.0356445338603552	0.638599423960579	0.0260532046953218	0.731425255736555	0.26434384192136	0.000392310649623312	0.28377829272185	0.00013525800839393	0.108786221827822	0.150661890366415	0.346308212999824	2.50071194165705e-06	0.319289911630817	1.56539907878316e-05	0.160346964485356	0.0335149142264868	0.0221941239934962	0.769998926198075
CKAP2L	CKAP2L	blue	-0.196913466054157	0.00880754472138827	-0.253697765952703	0.000680155815614866	0.185633658793919	0.0136388018612255	-0.121175125064988	0.109150349049476	-0.0946241291238402	0.211595281962994	-0.0874266398660878	0.248585635909616	0.264479343352876	0.000389514612061084	0.185081876430075	0.0139255967218232	-0.182251700474527	0.0154810867932725	0.715863979164317	6.03517753094916e-29	0.113793695905605	0.132639106178735	0.0600611005937833	0.428455112367606	0.0135777691944955	0.858052202910056	0.196343808961589	0.00900916019714798	0.376319886296937	2.64178602682139e-07	0.121488096762957	0.108231644049831	0.298897362439056	5.58777540284458e-05	0.446014940257306	5.51600812543522e-10	0.240289462965944	0.00131685037327502	0.14335447942114	0.0576860817750866
PKM	PKM	blue	0.195149303805146	0.009445237251318	0.268427146331161	0.000315718968195837	-0.0705483024856998	0.35215374021956	-0.572800841328658	9.85327580168306e-17	-0.161973685655301	0.0317364188938407	0.289310299669621	9.84419429677594e-05	0.131646632017577	0.0815726387142724	0.429220018346175	2.78255224366172e-09	0.0862050928924508	0.255283469781782	0.548036734100357	3.48019048119348e-15	0.10731340704841	0.156300030665488	-0.366510540088552	5.64861410806534e-07	-0.0177191114384734	0.815440031026176	0.470795037877254	4.28797355732758e-11	0.457451814302233	1.74040477854475e-10	-0.131694779105854	0.0814601911516934	0.553977445628161	1.52011339628053e-15	0.41362829562876	1.15721236826805e-08	0.202437039059606	0.00705049062421162	-0.107353048784912	0.156146227352885
ACOT7	ACOT7	blue	-0.193459177594554	0.0100941147470792	-0.0928339058083977	0.220404444025192	0.113702334753846	0.132952398965552	-0.27856693997142	0.00018136451184169	-0.0323465476576889	0.669977250263377	0.0313578641547341	0.679499355801963	0.149223193937069	0.0480818364739153	0.252329752571711	0.000728777860093214	-0.0692283986676473	0.361258253814162	0.530276882231599	3.76428390705699e-14	0.118252554388867	0.118027110480634	-0.0263888256417615	0.728100563857865	0.0792013362599966	0.296078529051831	0.281305707777874	0.000155566652540657	0.216601529563592	0.00388406787331084	0.0451784529541934	0.551580642058356	0.211328247389274	0.00487047134166782	0.138010788405679	0.0677562445087553	0.110710110384614	0.143530207250521	0.0467099029905378	0.538160223939262
MPHOSPH9	MPHOSPH9	blue	-0.193334504338683	0.0101435022760927	-0.0514298648745019	0.49784695102135	0.127267810958796	0.0923327006546846	-0.218755034939166	0.00353589649417822	0.0216769879650309	0.775213503208972	0.0989859287881577	0.191195105145071	0.230222598167887	0.0021129202207361	0.242275563765097	0.00119676812952324	0.0970605675121657	0.200015786209933	0.721037349828537	1.57433328803594e-29	0.148549434554515	0.0491118853532984	-0.0320709349017164	0.672626503094823	0.133648752561852	0.0770009167311769	0.285798314947753	0.000120533796080001	0.454657084702034	2.31625676184115e-10	0.0436860603379006	0.56481370306136	0.399464568166224	3.97153229317667e-08	0.594282005037574	3.47791663544457e-18	0.0606299726673808	0.424086475101379	-0.0396320606531151	0.601505002976796
GEN1	GEN1	blue	-0.191829811312195	0.0107566019527765	-0.219337007304631	0.00344676767270467	0.0884612645696359	0.243008812154896	-0.0191549214548302	0.800785107405439	-0.0069066981448489	0.927511750938663	-0.163253821550689	0.0303938524155679	0.0618763270431183	0.41460591023383	0.0707619600723117	0.350693619715442	0.327577250050893	9.08379499879139e-06	0.555670291665543	1.19689723740442e-15	0.203391802887288	0.00678064333195594	0.0725589811607929	0.338563883152316	0.140484743467066	0.0629288367999656	0.143569974668046	0.0573073722317987	0.14175940131569	0.0605538450747996	0.0890125198779898	0.240073309989818	0.144223699513644	0.0561710438851033	0.0894429593498575	0.237798458987043	-0.0808144513845068	0.286319525260548	0.119593432564146	0.113887133945433
ENDOG	ENDOG	blue	-0.191149606406642	0.0110443163221821	-0.299497176308436	5.38965801316603e-05	0.156627427701509	0.037901210361202	-0.126873122722061	0.0933556352179577	-0.0550245278848542	0.468248962662876	-0.0862527141444095	0.255020051528857	0.0353815005342951	0.641079514690979	0.0824053288718071	0.276908358490822	-0.152810752666714	0.0428955725541584	0.545279604978366	5.08338920048935e-15	0.212527175222875	0.00462831550701157	-0.156328707176849	0.0382735692967856	0.115745154262477	0.126081726860326	0.232192319482362	0.00192919045602594	0.0558737276322022	0.461400578118067	0.0560669712749401	0.459849946170026	0.347799898028046	2.24836562967848e-06	0.0983424369710658	0.194110999897324	-0.0537945853439352	0.478266022354412	-0.06409151874761	0.398065793000052
PHF19	PHF19	blue	-0.189555189103812	0.0117454378221254	-0.269441734846375	0.000298971977053873	0.161368482860137	0.032388484934538	-0.0839507601839353	0.267968324145642	0.0194739497486121	0.797538095073457	0.00702948857857157	0.926226636881079	0.023625988559685	0.755614977753074	0.192041416695761	0.0106684540858765	-0.262264937178574	0.0004376063903867	0.464264079573793	8.57667251835108e-11	-0.159424474584154	0.0345605215471837	-0.0359341758494138	0.63587307509005	-0.23907374327107	0.00139569211178994	0.299931771323481	5.25025482260144e-05	-0.00130424912434962	0.986293389265164	0.0254807353376727	0.737107713514104	0.183924744619481	0.0145442174266951	-0.021590140597187	0.776090228128541	0.274178667478812	0.000231147337620722	0.0159669813174327	0.833410147634089
RACGAP1	RACGAP1	blue	-0.188177975004322	0.0123822481992551	-0.265123709651856	0.0003764691330236	0.196358258066594	0.00900399623152259	-0.0996601577411255	0.188174346369223	-0.117317374195315	0.120983105201702	-0.197672697781093	0.0085450508094595	0.272352220230418	0.000255396136716045	0.132801964071324	0.0789085889397893	0.103138494705611	0.173143463726599	0.80522998871787	2.40185150377171e-41	0.152582682658616	0.0432107090370772	0.106932718202924	0.157782844304313	0.0658454658825056	0.385253616484359	0.145720405463627	0.0536393397192239	0.386130698896339	1.20441002790128e-07	0.15455299513044	0.0405512108282371	0.238804076939167	0.00141375507656588	0.275220102731623	0.000218297706078656	0.172669022806874	0.0219269485810065	0.17837281516375	0.0178580720322354
WDR44	WDR44	blue	0.186647630566986	0.0131252425607273	0.261711177217784	0.0004504630060143	-0.0448257688586027	0.554694222915586	-0.416974212353981	8.57485915697925e-09	-0.00542103783451279	0.943074429538321	0.241878772463667	0.00121992526005178	0.0812054685453944	0.283986767873046	0.402348269370112	3.10409188403034e-08	0.161194065120115	0.0325785075455605	0.301047679686033	4.90766468154517e-05	0.275246230896792	0.000217984045497529	-0.267373692893453	0.000334025553275516	0.179563929203536	0.0170965179489705	0.286455690390567	0.000116074783546185	0.450064754469373	3.68422735890762e-10	0.280104050302799	0.000166432630129896	0.378936293564826	2.14790402509946e-07	0.442348477561032	7.9129822805412e-10	0.11427633586729	0.130993449529451	-0.0113233756792001	0.881430604019965
KIF11	KIF11	blue	-0.18501093230757	0.0139628509524609	-0.243887143103944	0.0011067938161206	0.216733939271796	0.00386180098617801	-0.151298917285146	0.045020950983505	-0.0746835100326969	0.32457235743772	-0.106820535566888	0.158221813621195	0.259914149888774	0.000494630759210576	0.185245273834312	0.0138401240913718	0.0811400524230115	0.28437614085883	0.823314971349439	1.16320564233622e-44	0.180963770525832	0.016237753985093	0.0659329022075894	0.384621522274162	0.0627124162716309	0.408316306694893	0.246723257930243	0.000963365979388037	0.34873368204581	2.1029417362913e-06	0.126798221450527	0.0935507746763486	0.360289827702799	9.02927793897296e-07	0.442053387042598	8.14464991334813e-10	0.0893298515100127	0.238394761156913	0.171835654151065	0.0225838153023002
KIF21A	KIF21A	blue	-0.183008433378245	0.015051002395072	-0.223946759071942	0.00280935696739646	0.224781369394286	0.00270608476668449	-0.00770791893950415	0.919129772315524	-0.124352524554289	0.100102636657849	-0.256091019187435	0.000602220127523723	0.151027265001392	0.0454120262793872	-0.0301984379499123	0.690730725410367	0.184750427020753	0.0141003968320172	0.568176788534204	1.96116112313053e-16	0.21878927765369	0.00353059523132251	0.0954010449662167	0.207851869869041	0.109103269643279	0.149468544058846	0.00551402465862064	0.94209967434586	0.383466809164343	1.49453130732439e-07	0.214921085144653	0.00417687948660356	0.282582595729047	0.000144748098645694	0.430324166004309	2.50845360116127e-09	0.0859275790764133	0.256822275142475	0.127104506683725	0.0927548574637979
PSMG1	PSMG1	blue	-0.18284320443844	0.015144008423949	-0.239885858394194	0.00134256130103847	0.290405745962019	9.23671511277938e-05	0.211843393519564	0.00476506481708774	-0.141239490705548	0.0615135152535068	-0.216949803830108	0.00382574617531792	0.319458001006856	1.5484592430536e-05	0.0246682688287405	0.745196889491973	0.030760954785946	0.685273004754418	0.393171494257595	6.74540852106341e-08	0.0290073342301687	0.702339645098583	0.23163712280177	0.00197944713477411	-0.0806907850053078	0.28705996611483	0.0187197159976005	0.80522004780599	0.0904154265197131	0.232714698490202	0.265323914674086	0.000372499080209415	-0.00133890848706238	0.985929184151956	0.160640001827503	0.0331884335238548	-0.00746764296878368	0.921642529003791	0.206454473884122	0.00597605244871856
WDR5	WDR5	blue	-0.182246408661352	0.0154841317267648	-0.341969382882947	3.39697286847109e-06	0.168668368027997	0.0252372658442864	-0.0558889997249251	0.46127792600625	-0.106976036312351	0.157613586050259	-0.150773193085997	0.0457803573814735	0.244583818326601	0.00106985374378151	0.0622154796944286	0.4120477670818	-0.16917860222928	0.024792538641228	0.539139514811609	1.16745746637122e-14	-0.0538336863304345	0.47794579435867	0.0280940995645965	0.711287385612041	-0.0144809384250235	0.848719542557076	0.174460018499321	0.0205708263498967	0.0435041881292206	0.566436655302515	0.0949842637731503	0.209854082317963	0.0880300768566448	0.245322307069639	0.246418680826671	0.000977907033370799	-0.00026503741727128	0.997214539405112	0.0341636633725648	0.652613745782703
CCNE1	CCNE1	blue	-0.181789054022517	0.0157492775602652	-0.331404108188303	7.02700516042896e-06	0.169278891873618	0.0247059206359705	0.0844516191483089	0.265113611428151	-0.109478268086452	0.148066321572703	-0.173668788410967	0.0211607274032693	0.134117735225134	0.0759605178467118	0.0592376916498955	0.434824206794234	0.0476985545101456	0.529583608066995	0.449588560356067	3.86434477315501e-10	-0.00156012253716624	0.983604709669127	0.10967321622293	0.147341304128031	-0.230106709467326	0.00212421001583482	0.175638398814139	0.0197186527116791	0.073475615671392	0.332480781779858	0.111610692855821	0.140281354570509	0.170611585393538	0.0235793456479408	-0.0683002135807431	0.367747563571597	0.180381879936945	0.0165900542013987	0.0124514176823801	0.869718527683033
RALBP1	RALBP1	blue	0.181687414455217	0.015808736697744	0.2279476461037	0.00234482379679068	-0.0487196112220145	0.520798776841382	-0.509280316364935	5.28195889780255e-13	-0.149428701957786	0.0477712589276019	0.194003661553858	0.00988090442438939	0.167623153971729	0.0261696976781784	0.242901570574745	0.00116105118652599	0.125241801235836	0.097679579095323	0.386186890760839	1.19891461377044e-07	0.337364453011145	4.67854233328571e-06	-0.251827465561569	0.000747419358582806	0.299235087873351	5.47539966312699e-05	0.223978653381762	0.00280534579969103	0.41000497738329	1.59512101902785e-08	-0.195202008301628	0.00942560984513643	0.269465721346428	0.000298586220272863	0.33473190418389	5.60519269673118e-06	0.151574796127237	0.044626676308755	-0.0133972623570274	0.8599198263363
PIK3IP1	PIK3IP1	blue	0.180989254684445	0.0162224749456578	0.357526668844116	1.10858434139148e-06	-0.103220113230762	0.172801777050195	0.257731102461792	0.000553662776870298	0.199596125856093	0.00791083445126244	0.118490792654728	0.117283118649756	-0.0358210201402231	0.636937610338499	-0.0411512325123679	0.587630808303705	0.248854144838816	0.000867058285328866	-0.529759146823812	4.02650128311781e-14	0.0407171926196386	0.591579784768067	0.182659837386454	0.0152478112666834	0.065972349617306	0.384336555223254	-0.302493467392311	4.49498469380125e-05	-0.10165838614628	0.179426911644185	0.205686126419791	0.00616945520962974	-0.318281273522209	1.67078435003653e-05	-0.267555670064717	0.000330794453532599	-0.340405074197162	3.78936436890948e-06	0.0866003154066602	0.253102960970856
DBF4	DBF4	blue	-0.180567591651141	0.0164769006334133	-0.265029817304641	0.000378344485980819	0.330359180620703	7.539863514001e-06	0.0786003339750186	0.299770241203381	-0.0586497068543005	0.439405260886391	-0.174223619688907	0.0207455657587227	0.358652148977543	1.01993269456857e-06	0.0740387886973903	0.328778301144867	0.114212308988765	0.131210854398143	0.665232838552134	7.5155789395344e-24	0.087606655772834	0.24760899280693	0.331264337087869	7.09363702817484e-06	0.0198148461877099	0.794072348086331	0.0765227056350028	0.312765793026884	0.278075271287232	0.000186398300361777	0.306398356833757	3.53744755945509e-05	0.0162408295631272	0.830595570400672	0.364548715262259	6.55616773010049e-07	-0.0621657068118614	0.412422609350581	0.350453838033394	1.85817986174062e-06
C12orf73	C12orf73	blue	-0.180179060910125	0.0167144034886996	-0.12361121033222	0.102158633151292	0.163358338377612	0.0302864065776687	0.136251340932917	0.0713699267607678	-0.119244351427179	0.114953851138233	-0.0806839639556913	0.287100843763751	0.262733803019641	0.000426987125450651	-0.0563026237439696	0.457962935563168	0.00529915688783951	0.944352201605458	0.419771724005354	6.65702999823244e-09	0.0571126147791721	0.451509808551678	0.204670589498293	0.00643364425381803	-0.0633380202195799	0.403647174387114	-0.0460975455028098	0.543506898722527	0.216659448143802	0.0038743137174758	0.213611245312	0.00441872223523909	0.110858165206226	0.142992204865067	0.303475223461822	4.23360217049143e-05	-0.0095446962753874	0.899949381118267	0.200188587675817	0.00772408527059092
GDAP1	GDAP1	blue	0.179547683850589	0.0171067115627141	0.0316941956363459	0.676254328695283	0.118040158790683	0.118693488616908	-0.126013339334307	0.0956151852598494	-0.0555194958782649	0.464250520733304	0.0302117558227763	0.690601325363005	0.426155683961349	3.70331353900596e-09	0.0472427905491853	0.533528816215702	0.249511121807975	0.000839201127566121	0.299902089620091	5.25966688149243e-05	0.0194778538148596	0.79749838157077	0.113376606141212	0.134074000572813	0.0959994862053161	0.20500103870943	0.0528721369121162	0.485854276328574	0.169310346421733	0.0246788076097462	0.0872895239959662	0.249331322545856	0.0190493729142064	0.80186011602115	0.211958467525941	0.00474180048798132	-0.155321790843989	0.0395514920854709	0.164412668856866	0.0292205036839995
MKI67	MKI67	blue	-0.178561977728384	0.0177351950002663	-0.243857239210998	0.00110840528464394	0.132432672486851	0.0797523903274087	-0.1312261000316	0.0825601078520737	-0.0153875367121851	0.839372544941752	-0.105794950942148	0.162277503931079	0.179104872890603	0.0173866092219882	0.179174283874332	0.0173424736423748	0.149914175143762	0.0470442129185822	0.699806537818717	3.2523101641335e-27	0.103520377948383	0.171549054403883	-0.0144484866885475	0.849054518255511	0.037443436600556	0.621746369611953	0.287861754667011	0.000107049999907249	0.169943752905934	0.02413824034896	0.147975843617318	0.0500032021762569	0.266095771760585	0.000357553537968846	0.213274975320422	0.00448280534425666	-0.0137602093529442	0.856165376285498	0.0376328133638556	0.61998337553447
PPP4R1	PPP4R1	blue	0.177608929921952	0.0183618323977288	0.353189013682945	1.52399174184192e-06	-0.107880266067184	0.154111522168664	-0.709582298126737	2.96536145287803e-28	-0.115547559951273	0.126734078999469	0.341110885627419	3.6072642616334e-06	0.0879230486678307	0.245898921137215	0.385541895435656	1.2634655061701e-07	0.103783878342505	0.170455277676426	0.480724975048334	1.4525674963417e-11	0.159040486357121	0.0350038303648747	-0.349758073485206	1.95372032230601e-06	0.259684161938568	0.000500563757705547	0.382798487859667	1.57721220632947e-07	0.546822228339511	4.11407971031934e-15	-0.240332364917449	0.00131414403101364	0.391378786223863	7.82836737449104e-08	0.437435537107855	1.27477571232852e-09	0.313028179233576	2.33695064308148e-05	-0.102596604286174	0.175424732326379
CRYBG1	CRYBG1	blue	-0.177565145261006	0.0183910771242547	-0.239493130650627	0.00136801925540028	0.158710223504306	0.035388954679387	-0.090044484451957	0.234644776725515	0.126801694889955	0.0935417181958691	-0.0745104937328563	0.325697633339476	-0.0854133625578192	0.259690434611042	0.0856025460949303	0.25863267464161	0.0703836261160482	0.353281726246223	0.410887610948418	1.47568304363825e-08	0.375104582658548	2.90656781628812e-07	-0.292337759692379	8.25001248671073e-05	0.155215256548029	0.0396887759188689	0.254824865650078	0.000642361831541203	0.0500503458184909	0.50946232142269	-0.0488590301198662	0.519605063425092	0.466610453576394	6.69708670879449e-11	0.131937656485167	0.0808948505735904	-0.0426500284807592	0.574088339087265	-0.0696829304882216	0.35810657173545
WDR4	WDR4	blue	-0.176975406903765	0.0187889320001539	-0.188663347780649	0.0121544390138204	0.216233899323315	0.00394649838297618	0.119448924204016	0.114327779480479	-0.22472118026918	0.00271341570337293	-0.205805504110827	0.00613904441070649	0.380173339498388	1.94645053972726e-07	0.0323204313611864	0.670228112242596	0.0938604255532768	0.215321880121161	0.408942519769237	1.75126162287727e-08	0.0382130038145878	0.614595618464147	0.295836118299348	6.70992312305423e-05	-0.176590015872616	0.0190529417549861	0.0335034183277595	0.658901798593837	0.133785977047165	0.0766953110010595	0.175408481527325	0.0198824811278276	-0.0275661814826478	0.716477986074785	-0.0170269567605748	0.822527935973219	-0.0123092305312027	0.871193303249965	0.351118194093166	1.77111805372446e-06
NDUFA6	NDUFA6	blue	-0.176158094619041	0.0193526420679324	-0.0753082471928657	0.320530061029779	0.192186642234969	0.0106083269520415	-0.171356123215279	0.0229694158788501	0.138920682889858	0.0659468033921481	0.185788229245907	0.0135593953284049	-0.133069748932001	0.0783012370377033	0.201734549156098	0.00725509914468676	-0.183367467444202	0.0148506227708006	0.400078398037766	3.76931123331998e-08	0.259927916547745	0.000494277691003178	-0.254400433745998	0.000656360595534353	0.0265850719852669	0.726158872310986	0.298784516873628	5.62580419761519e-05	0.230986433989559	0.0020398623633333	0.0367697562906961	0.628035372141722	0.522065672982671	1.08068936817373e-13	0.197274183924459	0.00868195391390914	0.209872866373602	0.00517965451468544	-0.18694413991624	0.0129783052458102
HELLS	HELLS	blue	-0.174556417556921	0.0204999368975337	-0.154413719289564	0.0407345742380735	0.186020685300485	0.0134407394698712	-0.0584641019420151	0.440857013244746	-0.0685460344239025	0.366021965940285	-0.0993743505988853	0.189450562406342	0.218761469208604	0.00353489982964306	0.112998021625893	0.13538670398475	0.311684085849261	2.54388968856211e-05	0.702455007635982	1.71627296414821e-27	0.0731249538412644	0.334799578853605	0.126033374353539	0.0955620427751246	-0.0110224633650282	0.884559330701985	0.222064983042521	0.00305541084886329	0.225891134623332	0.00257409301098401	0.131280496767058	0.0824318382059552	0.253590947848274	0.000683841945834364	0.328338078151987	8.63414897438914e-06	-0.0642247530328376	0.39708370677118	0.128172406671945	0.0900218713096904
KIF2C	KIF2C	blue	-0.174445280210575	0.0205816831729613	-0.293033679761271	7.91946250351948e-05	0.0898367913002765	0.235730336401421	-0.217257294550201	0.00377491099463708	-0.0675953392286674	0.37272338373635	-0.0918547707879842	0.225331340303332	0.312396500379772	2.43214448451439e-05	0.257032063458181	0.000573899110349612	-0.0738334555227038	0.330125146568634	0.74655522474449	1.29943305727357e-32	0.0640938216365285	0.398048805811312	0.0237452639027513	0.754420488755747	0.0659440661450512	0.384540861289315	0.287485745853771	0.000109396862437562	0.277832445308864	0.000188932140696531	0.0418975542844102	0.580869052477218	0.204922899567547	0.0063670812362604	0.325966141284456	1.01102191670387e-05	0.149544817414024	0.0475965177174846	0.0881928518356046	0.244447160946332
MAD2L1	MAD2L1	blue	-0.173377115438061	0.0213818398557471	-0.368436174151448	4.8753869366423e-07	0.111711456514859	0.139921366152234	-0.110279984889792	0.145101931045756	-0.11538540093522	0.127271385870323	-0.146868962494732	0.051761228160927	0.350520128894544	1.84931289220792e-06	0.115433662153099	0.127111291087563	-0.0859809139315674	0.256526040623027	0.792426667843626	3.34163674027171e-39	0.0648488712152303	0.392502579207317	0.0553340572415947	0.465746316750961	-0.0152359870901014	0.84093349106639	0.228990466377901	0.00223579503059391	0.409370553957404	1.68666409381971e-08	0.14384610613486	0.0568250995073015	0.254831012348183	0.000642161136565983	0.466680305146047	6.64775691825269e-11	0.300535526467089	5.06220430435258e-05	0.0980846382920847	0.195288212489302
STRN3	STRN3	blue	0.17263263812434	0.0219552793704612	0.342141242353481	3.3562995859241e-06	-0.0420055959565317	0.579893183096199	-0.452059672847202	3.01409126907577e-10	0.0116863356548198	0.877659182356241	0.279588393243186	0.000171309090353236	0.159524970586347	0.0344452884895773	0.291788087284925	8.5201877820596e-05	0.336575371007157	4.93980486952716e-06	0.456063773467734	2.00652531783051e-10	0.226832259915661	0.00246676218550832	-0.279941858965811	0.000167952304914353	0.196571455888938	0.00892810544433516	0.275660361807306	0.000213068212191652	0.492305141392458	3.93061327290725e-12	-0.152759439119892	0.042966306782056	0.434161537414861	1.74429299029035e-09	0.566894004626532	2.36928134686991e-16	0.0336010076524736	0.657970855216409	-0.0678212155808427	0.371124403500281
KIF15	KIF15	blue	-0.172145993465265	0.0223372489292529	-0.309241786716952	2.96483360941714e-05	0.183707164958261	0.0146631844712797	0.171471677529707	0.0228759815513815	-0.0900454952256188	0.234639502263446	-0.254602065743344	0.000649675599341	0.32663573200112	9.67096093353484e-06	-0.014419651081868	0.849352189947865	0.145221665226039	0.054472262266624	0.591384792652286	5.53992183968029e-18	0.0501381675954867	0.508718704225029	0.334221983197205	5.80375267111181e-06	0.0148895644164275	0.844503929978147	0.0312140255903568	0.68088895699829	0.10286209187953	0.174304311494216	0.207073179117814	0.00582427228778504	-0.11598593973066	0.125290288727531	0.115517201526739	0.126834536916209	-0.118397861606936	0.117572896718389	0.264939446878304	0.000380157665849213
ERG28	ERG28	blue	0.172098292186791	0.0223749962870622	0.0160703015029295	0.832347985295908	-0.0318079631315262	0.675158009901991	-0.319043937642333	1.59050395538385e-05	-0.096101206630247	0.20451928277654	-0.118605983437791	0.116924701966587	0.157595472780269	0.0367154529092691	0.0439055317461244	0.562858188411804	0.204230671358843	0.0065511866600621	0.464325276850046	8.52171770678449e-11	0.247520429555079	0.000926242228144523	-0.147527479380937	0.0507092522166343	0.32189301168115	1.32169014694871e-05	0.0382356659610634	0.614385588747281	0.290029350588926	9.44137250041854e-05	-0.0420433411344893	0.579552435450273	0.176483524696293	0.0191264574499566	0.223310714999821	0.00289044051471099	0.0687391413658732	0.364669924734489	-0.0285674218783899	0.70664482825331
MLEC	MLEC	blue	-0.170868617268049	0.0233672273125885	-0.198879128522307	0.00814219220055806	0.124018261974266	0.101025610848271	0.0953033888872525	0.208319772057594	-0.00514357010408592	0.945983543825244	-0.273049729184994	0.000245869314266477	-0.0177134258182638	0.815498193653845	-0.0926922219990556	0.22111260137991	0.0980782723505403	0.195317347454199	0.326681804100756	9.64141139052399e-06	0.452189175602794	2.9749307217628e-10	0.0484344798751754	0.523244442394185	0.337655360882433	4.58557670588691e-06	-0.134575096942968	0.0749568784468307	0.152090031882736	0.0438980540728103	0.111307209503015	0.141369846882386	0.101060834613674	0.1820107408379	0.282601385497734	0.000144594276033279	-0.162172944520306	0.0315241872698583	0.165132243910371	0.0285115458491766
ZWINT	ZWINT	blue	-0.17019187509929	0.0239292769610889	-0.311147187186087	2.63128464687632e-05	0.233244079344982	0.00183715657992217	-0.197619552422918	0.00856319678606473	-0.113052477219377	0.135197280973022	-0.117759336422517	0.119579036256336	0.268804343030899	0.000309393757949744	0.177193561167767	0.0186408973808963	0.0606367403551754	0.424034658755167	0.859497984890598	1.35436975686321e-52	0.104490704584805	0.167546872503268	-0.0185762065036076	0.806683845036292	-0.024726590180316	0.744615282505267	0.308932424693437	3.02261151384965e-05	0.411091179056003	1.44938424323588e-08	0.073871464554883	0.329875566565149	0.403204779587626	2.88370223636811e-08	0.432498184718485	2.04293989676776e-09	0.308067638261998	3.18980162067329e-05	0.0451231649806986	0.552068174460057
EZH2	EZH2	blue	-0.169900206501096	0.0241750755535709	-0.284773404182842	0.000127806363560895	0.193908447435932	0.00991789913024996	-0.0102890287750303	0.892192578861207	-0.0304684841387629	0.688108639451684	-0.168581755478583	0.0253134341529435	0.157731951795896	0.0365508267590905	0.0846622600157979	0.26391926288415	0.323962585624102	1.15401523482667e-05	0.70880537902431	3.60007246260449e-28	0.134733938529255	0.0746108368234808	0.14529418692168	0.0543504867175894	0.0269022483496172	0.723024370127363	0.168842135794946	0.0250850448926623	0.204186582587521	0.00656307172008878	0.168415540714566	0.0254601583051673	0.186694532039148	0.01310190354626	0.2254238905647	0.00262893728487053	-0.0999046333674315	0.187087687544545	0.182168299028767	0.0155291371793268
UQCC3	UQCC3	blue	-0.169488667827296	0.0245255816282176	-0.301500882536546	4.77462106066091e-05	0.196258591275054	0.00903966950728189	-0.0716568425367709	0.344619485416847	-0.0196186359363953	0.796066645454604	0.0143778374003923	0.849783872897872	0.162743327285853	0.0309233296460293	0.189065461966551	0.0119685043748228	-0.142968654210651	0.0583692790200182	0.504999623699364	8.85448006146592e-13	0.000947328108359846	0.990044113117338	-0.0187312974366805	0.805101946529022	-0.147679804646153	0.050468459063111	0.287227802324111	0.000111034552764734	0.156169061888215	0.038473830183715	0.0921950161304045	0.223610500790028	0.196677489628891	0.00889057254218584	0.047853073184845	0.528249400823741	0.276402503508043	0.000204516070920969	0.034429386127213	0.650089909319193
MTAP	MTAP	blue	0.169334003132424	0.0246584329618021	0.108576576658785	0.151454925775676	0.0800085204771526	0.291167982529556	-0.268529045835827	0.000313998488300822	-0.218929654543031	0.00350893772952617	0.0371388352427165	0.624586557828036	0.336625508916185	4.92280051741486e-06	0.187458779787215	0.012726694303619	0.274468234580232	0.000227505662099655	0.45151141776572	3.18547799068587e-10	0.132757746022893	0.0790092425869432	-0.0656844196572719	0.386419496956374	0.0897897306850275	0.235976799105882	0.180707510951576	0.016392092713721	0.336129170883499	5.09361032660451e-06	0.0414087679341747	0.585293432449577	0.299523373583871	5.38115731192611e-05	0.3520785881531	1.65210189331756e-06	-0.1398571606977	0.0641259192454802	0.0884168013101923	0.243246669863634
GAS2L3	GAS2L3	blue	-0.16841478318954	0.0254608286679211	-0.209049140002293	0.0053623354213553	0.202985685641017	0.00689428000384993	0.163964683924433	0.0296694309005443	-0.101950684504145	0.178172896297031	-0.260766349285338	0.000473208679799743	0.284792922705267	0.000127664114847707	-0.116074584924151	0.124999889392199	0.192147201809897	0.0106246266852244	0.434884262967733	1.6281007699468e-09	0.148247248210083	0.0495797983481895	0.224033624354972	0.00279844457732901	0.0203752910494449	0.788383327045067	-0.138324202682308	0.0671284632409817	0.165030448707999	0.0286109383609793	0.0477773853611759	0.528902722888941	0.0571572308339667	0.451155844374117	0.30867100652459	3.07226046317828e-05	-0.0619019344858092	0.414412435419008	0.186156244368107	0.0133719648564834
NUP37	NUP37	blue	-0.16804179999172	0.025792739959618	-0.19868594506585	0.00820554581380197	0.177166051364757	0.0186595090050515	-0.22291569656152	0.00294185790536436	-0.130936442904608	0.0832458341637039	-0.0180091409940461	0.812474437455396	0.340014822715654	3.89376575850028e-06	0.189025123968538	0.0119870428841073	-0.105870750344624	0.161975118059294	0.731194756442583	1.02817014450473e-30	0.0958107056574828	0.20589728471997	-0.0200812542294568	0.791366691646268	0.0641302943564988	0.397779823665185	0.216156485002044	0.00395975936895064	0.51144804972742	4.05486458812507e-13	0.0873468011009296	0.249019640262196	0.3403724365384	3.79799274079925e-06	0.648571205841567	2.19769790272625e-22	0.339529172927799	4.02750764134049e-06	0.0931496866779851	0.218831929118518
SLC25A33	SLC25A33	blue	-0.166636023665345	0.0270772619930163	-0.244634572155257	0.00106720729358466	0.249388651175159	0.000844330891146877	0.0393189258895034	0.604382894164396	-0.148464143488639	0.0492435785556858	-0.178346170478422	0.0178754392774047	0.314991716785649	2.0629947635171e-05	0.0351065461373711	0.643676259149627	0.0283741730072236	0.708539004732896	0.518786929585549	1.63369347979715e-13	0.0968465853096317	0.20101400198668	0.281169072868966	0.000156767949011691	0.0545256320008894	0.472298191013809	0.00970130049817907	0.898316572401973	0.26212471079182	0.000440829515502392	0.16301300930514	0.0306426495031041	-0.0314863005597218	0.678259463882439	0.378879527264369	2.15761203170366e-07	0.0026729488301804	0.971913837427751	0.184177939511485	0.0144068397352476
MEX3C	MEX3C	blue	0.165629021574215	0.0280307135370803	0.24098707913883	0.00127346972189643	0.118277368810595	0.117949446957179	-0.245155062238691	0.0010404118189273	-0.0860459464896837	0.256165152638924	0.244175205458422	0.00109138026157021	0.161026821998412	0.0327616018043417	0.242745006832264	0.0011698911994689	-0.008621901687437	0.909579052028321	0.40066828529219	3.58432889487541e-08	0.0742496114508136	0.327399127485222	-0.11999000029453	0.112684700167195	-0.175732106090831	0.0196522172118209	0.282036714886163	0.000149284210497069	0.422799935475818	5.04812325183972e-09	-0.0118230387829018	0.876239444751712	0.447783200599319	4.62781715073572e-10	0.428561524673114	2.95955092300134e-09	0.207445609530515	0.00573457798983144	-0.0182822539733534	0.809684252949619
TIMELESS	TIMELESS	blue	-0.164709443330389	0.0289263065230569	-0.264416759621676	0.00039080370937721	0.15943661151229	0.0345465875115302	-0.174541032354489	0.0205112366060374	-0.106321586922122	0.160185305702716	-0.11101673318354	0.142417702591806	0.249336377167893	0.00084652918884729	0.159196939648309	0.0348226297352616	0.158269959829638	0.0359079215152552	0.784492484333047	5.99701989029664e-38	0.0871364778116596	0.250165472928517	0.0203190299335693	0.788953928603582	0.0975543774839494	0.197725894908613	0.271032079095627	0.000274373023529502	0.232547579465803	0.00189764444727584	0.0301589222610695	0.691114723227802	0.227081999843539	0.00243897045530403	0.27539007713713	0.000216264714207261	0.0477129694705096	0.529459068828787	0.00196801690727062	0.97931901065518
CDK1	CDK1	blue	-0.164084617214679	0.0295486727555727	-0.216603885124792	0.00388367073868227	0.263393392157211	0.000412451598470254	-0.186280374243549	0.0133092593756902	-0.132268420366303	0.0801300219371381	-0.0669312396190977	0.377449003423889	0.295628059462773	6.79339631599652e-05	0.232413097836406	0.00190953034496326	-0.037349557543927	0.622621131561904	0.76017091798615	2.05625693640068e-34	0.0518817008174153	0.494073158815572	0.0504711037519348	0.505904749505189	-0.0742748165773888	0.327234488528543	0.25723633650009	0.000567916154087294	0.500830043182495	1.45453050673626e-12	0.174923336511619	0.0202320423419548	0.36991122082312	4.35265839256188e-07	0.63077495131123	6.45832984155723e-21	0.333644265706258	6.03677246660628e-06	0.181751141047981	0.0157714338042394
VAPA	VAPA	blue	0.164039747858412	0.0295938015517298	0.246985697554901	0.000950996146862979	-0.0624514917716436	0.410273075978457	-0.651077755244375	1.34055516568572e-22	-0.0898478092257728	0.23567266015364	0.319247476794697	1.56970321165149e-05	0.0915025596126855	0.227122552653165	0.384777663262887	1.34426735993857e-07	0.0262984061190607	0.728995771909521	0.476682127729865	2.26653545912415e-11	0.222031079114191	0.0030600173576984	-0.350520366495452	1.84928118365777e-06	0.205893651065702	0.00611667543139297	0.407898273155313	1.91900336256988e-08	0.550999727514454	2.30714954384493e-15	-0.246782785471548	0.00096054732426623	0.407508629290336	1.9854709087092e-08	0.437706713776488	1.24190630811596e-09	0.383949280589103	1.43744271452669e-07	-0.0953252363390447	0.208215028102174
APAF1	APAF1	blue	-0.163902819235371	0.0297318853787861	-0.107370040224872	0.15608033826573	-0.012131069646033	0.873041827276223	-0.0648883337913209	0.392213989405309	0.050382770468654	0.506650544388993	-0.0981473558820103	0.195001342150818	0.100003716563039	0.186648587836076	0.0744374378592646	0.326173533658074	0.261821911022076	0.000447864484897444	0.417148161730644	8.44150301637551e-09	0.397007430070285	4.89047406287717e-08	0.0922312213252208	0.223427937853514	0.363850199330495	6.91172103642928e-07	0.0321800978999374	0.671576719223109	0.39235556137384	7.21915803375453e-08	0.05195585794446	0.493455241564877	0.181840020577602	0.0157195356077576	0.38595516155975	1.2217331634041e-07	-0.0203714883084594	0.788421890990385	0.25946282913774	0.000506335524024203
TAF4B	TAF4B	blue	0.163866817954913	0.029768281435591	-0.0348344376825262	0.646250379188533	0.0697533351228785	0.357619930944823	-0.223282639535023	0.00289406792070662	-0.087692116859928	0.247146272817966	0.0421620228878269	0.578481633573931	0.400838185090711	3.53268993161903e-08	0.256549588561541	0.000588262053428773	0.0989182810474392	0.191500129973518	0.397869316880165	4.54702574382681e-08	0.0460578998036204	0.54385395828598	0.0219165773113099	0.772796322220188	-0.00942841876376659	0.901162001867202	0.217361809020693	0.00375777146648586	0.242820187226503	0.00116563864421422	0.0749323636964933	0.322958250238411	0.0591769301397819	0.435296336104289	0.218894401743022	0.00351436527217122	0.120915813389636	0.109916160534671	0.125871221412492	0.0959928238305218
DCK	DCK	blue	-0.163661784872976	0.0299762876480258	-0.029671035774929	0.6958622755967	0.218505679926221	0.00357471721980449	-0.128755904499074	0.0885559459814294	-0.0496849514026952	0.512562288251542	0.181965675309569	0.015646417902848	0.236972405952265	0.00154220935282937	0.287708577419817	0.000108000314389432	-0.104524281720325	0.167409636549936	0.508847671620926	5.56690763255439e-13	0.157857651298561	0.0363997552561198	-0.00113068100959822	0.988117306786173	-0.0405272750007326	0.593311483695972	0.279836991001425	0.000168941757601684	0.412488078878805	1.28071664419678e-08	0.0943790697671692	0.212786012982254	0.376993244465837	2.50518958007493e-07	0.598842959480771	1.65531452918199e-18	0.129858144579643	0.0858388673026737	0.0661324376485716	0.383181398354482
LZIC	LZIC	blue	-0.163241346603028	0.030406698624362	-0.115434614703114	0.127108132800078	0.161764504975261	0.0319605238650029	-0.242396219014042	0.0011898068090509	-0.0848298257666501	0.26297178452701	0.0590315559665543	0.43642711236078	0.337723701847713	4.56399281774227e-06	0.272093656602531	0.00025901404263522	-0.22199554508356	0.00306485208573572	0.449501832639975	3.89805367234425e-10	0.152286141512049	0.0436233538626622	0.0209682186027133	0.782376740468803	0.0883165389163599	0.24378362206855	0.172314586977258	0.0222042756631664	0.45291517773686	2.76434850405108e-10	0.0677016738968108	0.371970113516322	0.153696125241784	0.0416903987879021	0.522654961475428	1.00285926309539e-13	0.259012804974975	0.000518261072215848	0.135236528848688	0.0735244423567083
POLR3K	POLR3K	blue	-0.163104324776684	0.030548102871468	-0.240028506680324	0.0013334221426289	0.310580330909457	2.72662357920058e-05	-0.0754976208497527	0.319311209316457	-0.116906888909798	0.122298597548396	-0.0425664594139736	0.574839561121257	0.245973009768388	0.000999547504721257	0.153276604336755	0.0422578629400364	0.0219624342332338	0.772333926854414	0.649489602311132	1.83460388106546e-22	0.073329256840749	0.333447345443385	0.0746608088997518	0.324719859528641	-0.0845324609137895	0.264654797146178	0.241882190023108	0.00121972406837028	0.428410656542036	3.00160750884302e-09	0.215116744926359	0.00414179419932998	0.280689508644401	0.000161053128010241	0.509336419940654	5.24606403170604e-13	0.26906797333596	0.000305042993985318	0.15138560763511	0.0448967441728096
RAD51AP1	RAD51AP1	blue	-0.161645969445639	0.0320881123918519	-0.22093385454311	0.003212528467282	0.183662605145147	0.0146876532859882	-0.184394039812215	0.0142904874405961	-0.0533818741263541	0.481653109798037	-0.0582510864724439	0.442526517424835	0.336647799774499	4.91525839567506e-06	0.190706642567551	0.0112353064227007	0.151784443514962	0.0443289915115404	0.762559287601765	9.65640814781043e-35	0.118307040259889	0.117856634220466	0.0787630130178186	0.298767979345332	0.159142333656366	0.0348857827317051	0.184406564730426	0.0142837690653915	0.404791011215117	2.51465349534459e-08	0.102282098006027	0.176758905461754	0.19524156870792	0.009410901065013	0.430370459972957	2.49755030698948e-09	0.128059832790771	0.090306907100813	0.176758173186776	0.0189373538161423
PAICS	PAICS	blue	-0.161478885024196	0.0322686924189739	-0.378930448483138	2.1489016981904e-07	0.110980057467365	0.142550424706907	0.102947885291794	0.173943377872586	-0.223432114418737	0.00287480277782332	-0.289852431894003	9.53902804665919e-05	0.288502449590226	0.000103159260084361	-0.0510160149340314	0.501316777420816	-0.031622778294928	0.676942888821596	0.585701596566509	1.36232594056725e-17	0.130961067580584	0.0831873610610731	0.139117381807772	0.0655608785499763	-0.0440586460900706	0.561495843343795	0.0621203449098032	0.412764406763187	0.272587755468499	0.000252141394148277	0.209672441441799	0.00522358274182944	0.253692407485474	0.000680340291075041	0.378810851426245	2.16941296113779e-07	0.11104015139766	0.142333005951053	0.142860819099793	0.0585614142413023
NCAPG	NCAPG	blue	-0.161473375760788	0.0322746613431334	-0.325408959773523	1.04900679312634e-05	0.0734362683530568	0.332740457655061	-0.30000633055838	5.22668185344432e-05	-0.116983058915243	0.122053659879428	0.00845503982248052	0.911321760091134	0.240150516653387	0.00132565042198718	0.311783889915884	2.52794853543947e-05	-0.146102835544558	0.0530078263517819	0.744663784128318	2.26372145268267e-32	-0.0545878600222586	0.471792083312272	-0.121332167838	0.108688600490633	-0.0964755678723941	0.202753309835635	0.452647470576545	2.84026259461248e-10	0.271109865080996	0.000273219500489664	-0.0248891346213891	0.742995078215205	0.331674722483757	6.8996806443212e-06	0.226203620667776	0.00253799493768127	0.483255812949544	1.0961824697888e-11	-0.0685209237489053	0.366198006242166
COMMD8	COMMD8	blue	-0.161112297661611	0.032667916002975	-0.066354637351004	0.38158155695149	0.154094526471441	0.0411574362622101	0.0154328087918098	0.838906368185247	0.0276631716910601	0.715523375554883	0.109948245269243	0.146323043088598	0.146051654649433	0.053091983609733	0.129707038005616	0.0862073539187072	-0.154362331353069	0.0408024046617663	0.32835802217451	8.62265067907811e-06	0.209405505073688	0.00528260669571752	0.0609296018268698	0.421795902999047	0.021845019065102	0.773518034978419	0.0739688812149841	0.329236449466548	0.325231001393791	1.0614207535425e-05	0.0873032341825504	0.249256691835056	0.165328793610273	0.0283204694063137	0.321201415293882	1.38268220623397e-05	0.10458113308697	0.167177465411838	0.161544752041885	0.0321974024338663
KIF20B	KIF20B	blue	-0.160983787339575	0.0328088562988135	-0.202351492679847	0.00707512925620133	0.213688582853925	0.00440410090590807	0.0337915611974406	0.656154605132141	-0.0680777835593098	0.369313284786793	-0.150824050602046	0.0457064295637147	0.301945291342399	4.64745676201006e-05	0.0685907149250606	0.365708859341709	0.236694669748795	0.00156259155351198	0.648548010080727	2.20772658837791e-22	0.254919996167022	0.000639262207832326	0.195285115894293	0.00939473344973911	0.060197123978344	0.427408170208105	0.0865539270563737	0.253358224998124	0.275894744521681	0.00021033196482924	0.133252127636866	0.0778897549283255	0.202911624317752	0.00691518517911198	0.310975194658214	2.65987454837918e-05	-0.0679378310202655	0.370300536331808	0.235484632293134	0.00165429304983676
MCM6	MCM6	blue	-0.160929296698837	0.0328687731053311	-0.176297079593421	0.0192557610134759	0.145982876874075	0.0532052498408253	-0.210735883224441	0.00499425889906583	0.0206967675681244	0.7851250720978	0.0503727143536608	0.506735484135447	0.235239179189887	0.00167348294902503	0.209190447631999	0.00533059300748563	0.021241415883309	0.779613445366507	0.774141259752034	2.16955174483542e-36	0.0362418512009629	0.632982330109841	-0.0878671018548781	0.246200709047507	0.0160229068267516	0.832835179159164	0.388595726039603	9.84686338396802e-08	0.346537723105834	2.46020496129284e-06	-0.0049350178759186	0.948170584817765	0.383951981414536	1.43712910220586e-07	0.302134060536256	4.59441110622464e-05	0.236827191278837	0.00155283573225224	-0.0683682854469144	0.367269214859545
CCNA2	CCNA2	blue	-0.160905666644209	0.0328947850907801	-0.3087724261186	3.05290817466222e-05	0.0301957657822064	0.69075668999236	-0.228822165508247	0.00225307357486952	-0.0427467778812563	0.573219212053292	-0.0539877657705101	0.476685051599771	0.21119108888653	0.00489888624140774	0.205477217787356	0.00622299722733744	0.0202944402581888	0.789203352937927	0.812732507927188	1.11968765806089e-42	0.121276110895784	0.108853247038961	-0.0997039831194746	0.187979210051215	0.0132944974167835	0.860983436969135	0.36259412051658	7.59790702855638e-07	0.273833551960515	0.000235558421402153	0.0279868813956456	0.712340512948449	0.376242060736889	2.65802572707768e-07	0.385399041795273	1.27820650207038e-07	0.158366605596852	0.0357934512038134	-0.0134977351765415	0.858880182512941
NUSAP1	NUSAP1	blue	-0.159091662249511	0.0349444719921098	-0.214358233848476	0.0042793040807309	0.115445335204636	0.127072591937319	-0.267204434314697	0.000337057081299371	-0.0868869032992561	0.251529874127473	-0.0819548901125845	0.279551556128802	0.170618329716831	0.0235737587322603	0.203056614213654	0.00687431188742476	0.0422430848931911	0.57775078484014	0.750503198470615	4.01441665028009e-33	0.0707261651355149	0.350937974012831	-0.0159897245756619	0.83317631420773	0.0774051513251117	0.30720183100942	0.259590274710195	0.000503004618113426	0.337469109468295	4.64489297563497e-06	0.0538385043848611	0.47790634365643	0.354823388597661	1.35252552058879e-06	0.227124860479044	0.00243422946947465	0.237943993462391	0.00147280259559988	0.0293075879694798	0.699406641663562
CFAP298	CFAP298	blue	-0.158909322369724	0.0351563558449572	-0.163245819117183	0.0304020924741791	0.152469058218395	0.0433684323742367	-0.0304765361355735	0.688030513274048	-0.283025089453381	0.000141165875144747	-0.264667413674376	0.000385664412982012	0.398036859932763	4.48300917564447e-08	0.0561202770032652	0.459422718029558	0.027611083454248	0.71603599093561	0.413601035659115	1.16002642200201e-08	0.184256690319717	0.0143643433136387	0.251858340817167	0.000746260934419932	0.0650347077954676	0.391144671078466	-0.0738017997911472	0.330333101151851	0.350118324959383	1.9036822240526e-06	0.169298238766537	0.0246892410764138	0.0307076645644531	0.685789351515416	0.242031672773754	0.00121095369019637	0.210347411832091	0.00507696235200294	0.299986584959439	5.23291500957591e-05
CRYZ	CRYZ	blue	0.158714405092415	0.0353840561553781	0.0833047211597362	0.271681331770736	0.00192262160127133	0.979795946873885	-0.465319249353059	7.67550333717622e-11	0.00741229756255191	0.922221430687192	0.22944974873114	0.00218925366874668	0.00689322264680207	0.927652795811726	0.288836883281469	0.000101181295055094	-0.156443957193886	0.0381295449996277	0.323956965953568	1.15444198307771e-05	0.0371827781889937	0.624176478773439	-0.371349497877989	3.89485859789273e-07	-0.0735190990556586	0.332193960574897	0.345345906275724	2.67756561556473e-06	0.282457568712651	0.000145775529850884	-0.256844660027178	0.000579439090487606	0.334779289214777	5.58707227429298e-06	0.305889526950241	3.65031653925576e-05	0.340494465672236	3.76582734313024e-06	-0.145785082860831	0.0535321013653429
DESI1	DESI1	blue	-0.158418539044812	0.0357320671251265	-0.266765402982912	0.000345039758511244	0.269389557487941	0.000299812704666183	0.0273691679579957	0.718418411422773	-0.0283684383234752	0.708595242030095	-0.0213871495831291	0.778140525808391	0.0705330631197925	0.352258030509314	0.0769715680007466	0.309927473176833	-0.269531107897269	0.000297537003282419	0.378464502504985	2.2298762243154e-07	0.0591020343643243	0.43587869483493	-0.124544516952902	0.0995755238137801	-0.202242025542071	0.00710676918814126	0.259086310477337	0.000516295624089563	0.016262614083766	0.830371763867545	0.171110516230825	0.0231690995368101	0.393461327923209	6.58442522399407e-08	0.15747958601548	0.0368557310675355	0.109004486172894	0.149839588954144	-0.09343961181345	0.217395218805853
SS18	SS18	blue	0.157962219994711	0.0362744820038889	0.378386073286371	2.24379029379494e-07	0.0819004875183718	0.279871940298633	-0.463006151142617	9.78544317715643e-11	-0.0412308340338181	0.586907892715075	0.325343204710898	1.05357761650306e-05	0.140202030819904	0.0634658105212067	0.361314103344809	8.36383602208961e-07	0.129210835226243	0.0874263048681585	0.340890962200043	3.66309324987202e-06	0.16510826240782	0.0285349347251939	-0.191266631607011	0.010994339213665	0.158468697854171	0.0356728651506452	0.261447764356588	0.000456700507097847	0.45194551513114	3.04902501150877e-10	-0.204932740629612	0.00636449751684555	0.299241181130061	5.4733918049043e-05	0.522376621991169	1.0389151991835e-13	0.120469423303056	0.111244313235554	-0.0475663021708031	0.53072690175141
WDR18	WDR18	blue	-0.157228258614244	0.0371615123327225	-0.18528873737465	0.013817465923789	0.0843227199030414	0.265846297175759	-0.136319886284149	0.0712262694805013	-0.109755760476004	0.147035131826442	-0.125653449600127	0.0965737864603469	0.213658218806394	0.0044098362998667	0.0817026401172389	0.281039175258351	0.147408838785096	0.0508974574841258	0.579550958834469	3.53743815719388e-17	0.225335971921189	0.00263937461830554	0.0372286639806027	0.62374839208896	0.102540404084035	0.175662592149701	0.137559877416396	0.068667827917923	0.232855299398047	0.00187070022216136	-0.0973831225134604	0.198517873216842	0.173011622720727	0.0216617272078072	0.122646418413076	0.10488416221379	-0.0376143151364259	0.620155488732756	0.14792696946531	0.0500797665331995
CENPN	CENPN	blue	-0.157226174211642	0.0371640572780332	-0.306203574712751	3.58026049506708e-05	0.196573205695729	0.00892748492620321	-0.0450069635086873	0.553093528689339	-0.0954986875015178	0.207384788474078	-0.079922778086657	0.29168700835696	0.261419366790942	0.000457377698591208	0.105344733644427	0.16408226024652	-0.155521240366348	0.0392955486355491	0.563651795053433	3.80674721885665e-16	-0.0742442061742115	0.327434441493119	0.175714707521583	0.0196645375770585	-0.109147778192021	0.149301590867371	0.196520186868478	0.00894630347197417	0.174513806443881	0.0205312459546726	0.137619740782474	0.0685462330871796	0.0711270744451215	0.348207276369466	0.173784214708813	0.0210737715551074	0.201008266496724	0.00747217500947773	0.123345730385845	0.102902978057416
ORC1	ORC1	blue	-0.156452614109558	0.0381187451977921	-0.301230128942964	4.85369076050687e-05	0.102446949624214	0.176058653484086	-0.194085972734202	0.00984902133455865	-0.0446436679084617	0.556305182607842	-0.0202430224950486	0.789724976039229	0.175398662857494	0.0198895036079658	0.138734371784012	0.0663140568616752	-0.104121664709669	0.169060730859805	0.753936788730576	1.41947218823579e-33	0.0277298883714188	0.714866983160056	-0.119335414180822	0.114674834574284	0.0139082812984468	0.85463458992368	0.378567080777633	2.21180258262732e-07	0.137180098335907	0.0694433371783967	0.023143620706544	0.760451557706068	0.360710579486702	8.75003128395763e-07	0.316783373637294	1.83972851498839e-05	0.0735912872637802	0.331718149221462	-0.0731268154131318	0.334787241755814
PSRC1	PSRC1	blue	-0.155645176752537	0.0391372107429526	-0.174439102611676	0.0205862353166111	0.0794190718784532	0.294748543570023	-0.0439536185896868	0.562430162244311	0.00542607260586698	0.943021649243657	-0.0425059853671477	0.575383463871756	0.174583196927215	0.020480281544271	0.0996622252514962	0.188165137270368	0.0765749151753801	0.312434783697636	0.576224531807103	5.87769756933592e-17	0.0279316540626952	0.712883183941684	0.114196747011715	0.131263737354116	0.0394440798194882	0.603231921467548	0.173075011815451	0.0216129596463583	0.0781757302842316	0.30239667649874	0.00922865444123649	0.90324581210707	0.0540676657291779	0.476031988177799	0.130428654736505	0.0844589893979983	-0.141251311738752	0.0614915576902258	0.0422644551322591	0.577558184209273
MALT1	MALT1	blue	0.155491016273232	0.0393342438235487	0.240586858911721	0.00129819437472811	0.00780863453248791	0.91807674598677	-0.372967952285854	3.4348109841559e-07	0.145228238552128	0.0544612153077542	0.395831268057741	5.39958801951787e-08	0.0890881143058897	0.239672700449403	0.336811111034066	4.8603356211075e-06	-0.033698374943596	0.657042553614597	0.451783113442376	3.09939814003167e-10	0.138316354905592	0.0671441245125234	-0.214967265269301	0.00416857455400136	-0.033114968472327	0.662612560718473	0.388910740193462	9.59549305866246e-08	0.443851891044495	6.82818219027573e-10	-0.107091353094354	0.157163669839417	0.550524382113291	2.46510372739053e-15	0.492823876432785	3.70279157124444e-12	0.123651301796554	0.102046595992871	-0.120802619182836	0.110251767925719
TOMM22	TOMM22	blue	-0.155414075274212	0.0394328943219856	-0.288254791260909	0.000104647254722963	0.288858893038978	0.000101052373819204	-0.0207642253013652	0.784441840441177	0.0914571177388196	0.227354383729611	0.00948429330186181	0.900579275575308	0.0119767526612525	0.874643512719773	0.0286275003584137	0.706056320346215	-0.153456440598709	0.0420138194293436	0.481455503992767	1.33952401263365e-11	0.252357431078219	0.000727763174817481	-0.0839849898654861	0.267772563434363	-0.0593116110972429	0.434250232997015	0.233931466552726	0.0017791871269605	0.171566702427057	0.0227993922307637	0.0745785811368233	0.325254501804863	0.441664326335374	8.4601324510787e-10	0.365536896161695	6.08288887363447e-07	0.0714049031800789	0.346322789144753	-0.033058178552148	0.663155751577163
COQ5	COQ5	blue	-0.155237674875063	0.0396598536186575	-0.191613552710999	0.0108473508040949	0.121414861655395	0.108446074615217	-0.104641211892045	0.166932374718208	-0.0729044482491323	0.336262978413459	-0.0257895282591716	0.734040773901228	0.288215453365607	0.000104885446727422	0.181468675760509	0.0159373630273955	-0.129028501925116	0.0878776658504284	0.466650312406947	6.66889474754848e-11	0.166204583317728	0.0274823065796958	0.00878459190792453	0.907880327799558	0.0515766765012633	0.496619095821029	0.139535519287421	0.0647466209208021	0.386050745602817	1.21227090707523e-07	0.207774862695104	0.00565631287205768	0.226200306667122	0.00253837534732727	0.410326016033313	1.5506391435051e-08	0.240859266925239	0.00128131841946531	0.131824604777068	0.0811576045478906
SRPK1	SRPK1	blue	-0.154638649670281	0.0404387873285179	-0.341057497480615	3.62074237811098e-06	0.220430212061451	0.00328480581235391	0.474818704069606	2.77700472734067e-11	-0.238667825366113	0.00142296258601735	-0.463997761200505	8.81985103873627e-11	0.280828397483011	0.000159800969465222	-0.225579700408065	0.00261053203086843	0.350244860003657	1.88639825993365e-06	0.394115744854987	6.23439809580716e-08	0.160864007414454	0.0329406861611459	0.481593254964663	1.31918717129268e-11	-0.0792056507936936	0.2960521361565	-0.253435987502007	0.000689222122252641	0.170634192140105	0.0235606229817508	0.300058717896058	5.21017835837772e-05	-0.112934937125638	0.135606396562653	0.118443401454212	0.117430824608142	-0.182192093671589	0.0155154150364929	0.394489534656552	6.04256277383615e-08
YARS1	YARS1	blue	-0.154422891401294	0.0407224773157629	-0.0932098421069461	0.218533277275975	0.15038812078748	0.0463433554083732	-0.207725463347335	0.0056679941030583	-0.0997317581827637	0.187855615823152	-0.0453194049295284	0.550338669564233	0.188308476332959	0.0123206319829624	0.185233814890488	0.0138461032182	-0.0262264568949005	0.729708374693078	0.560375919776971	6.11447872282819e-16	0.196190872138937	0.00906397922917017	-0.0424035527459438	0.576305291084008	0.107678225619131	0.154888889133856	0.198238722580173	0.008353891236133	0.142183452760263	0.0597802536423835	0.0413811809333657	0.58554360553436	0.185786152140278	0.0135604596973735	0.138202151528577	0.0673723699535595	-0.0397896921158589	0.600058601335624	0.089470392494451	0.237653989512582
PPP2R5E	PPP2R5E	blue	0.154300128224547	0.0408846377223922	0.166318711663138	0.0273746598261126	0.00242521073244409	0.974516037118548	-0.362374496521454	7.72438070179074e-07	-0.142394293500957	0.059398655039666	0.10782323161997	0.154330668444123	0.350494449580703	1.85274292736439e-06	0.267477468230389	0.000332179398840197	0.249492035667943	0.000839998673582	0.58487464433145	1.55062892799753e-17	0.189747710499817	0.0116587520658224	-0.116829084784547	0.122549182994787	0.229117613356675	0.00222282144736666	0.221831554018126	0.00308725416016849	0.572070682985582	1.09924714383556e-16	-0.0337441347018095	0.656606460253747	0.25588638630585	0.00060854687167521	0.529364907411937	4.23802956655208e-14	0.243747484280456	0.00111433823609298	0.033453353930505	0.659379586332543
HOMER1	HOMER1	blue	0.153419587282566	0.042063733995987	0.0931247918856567	0.218955608523902	0.0841910274458055	0.266596286096194	-0.169492852110541	0.024521996039772	-0.178875489174665	0.0175331601091286	0.080816756785939	0.28630573404018	0.340320169900295	3.8118492974331e-06	0.238380895764973	0.00144253197970516	0.0823147740058663	0.277438378443051	0.471057268731487	4.16898543118613e-11	-0.052748039018191	0.486880036498619	0.0596377326212667	0.431723133025352	-0.224431050783078	0.00274900596821645	0.270833049091415	0.000277345160465655	0.212632884514937	0.00460749208702558	0.0769657625779095	0.30996407499002	0.175467883096398	0.019840041857461	0.108271893511009	0.152613080157732	0.0345759047400062	0.648699972339115	0.12456940420328	0.0995073571718663
UHRF1	UHRF1	blue	-0.153256653052496	0.0422850105821312	-0.208411536707498	0.00550767663774756	0.167443052325126	0.0263333114686483	-0.264864698470002	0.00038166348800335	-0.0759219200289965	0.316591253963942	-0.0471244573980218	0.534555540456858	0.151223595403122	0.045129102542304	0.191370818606761	0.0109500125576877	0.13515929018055	0.0736905618039518	0.78935826650068	1.03589818402848e-38	0.0470561609958027	0.535148567542618	-0.0857091517147824	0.258037928788594	0.0201843105870558	0.79032071104596	0.345534526658743	2.64198918929313e-06	0.255025577946149	0.000635838203308744	-0.0214910536886436	0.777090856804166	0.310785688718637	2.6917146472546e-05	0.306256248572874	3.5686349623318e-05	0.103720986538438	0.170715866533934	0.0115414008683683	0.879164836364726
DTL	DTL	blue	-0.151777528585204	0.0443387836735545	-0.289744701406963	9.59895542285334e-05	0.110982823029165	0.14254041340915	-0.212589137519745	0.00461609947980002	-0.117479060596516	0.120467968000988	-0.111739053834827	0.13982289495225	0.142589627774773	0.0590469117436683	0.110495878959322	0.144311405564857	-0.00530160658967995	0.944326518080846	0.713498363085579	1.10468888479216e-28	0.0570455468393285	0.452042189004091	-0.0818779307127875	0.280004852870392	0.11873475461423	0.116525039838391	0.269470665523401	0.00029850676427056	0.220235519681622	0.00331313725190128	0.0681391034365097	0.368881234471084	0.337046596772485	4.78216491955502e-06	0.205692348533371	0.00616786684528717	0.184435742203852	0.0142681289588436	0.0339626007000074	0.654526065851404
KIF18B	KIF18B	blue	-0.151384600822074	0.044898185052291	-0.241533577231496	0.00124040414188212	0.150622873671325	0.0459994496444422	-0.00473610278699689	0.950256924277671	-0.112025575661447	0.13880366535314	-0.204562756965572	0.00646228083021555	0.261372769223258	0.000458490915049631	0.0846847544424927	0.26379193566555	0.314738147176437	2.096585773165e-05	0.692084426781436	2.01608288087008e-26	0.0860620847660058	0.256075649975932	0.16333630805324	0.0303090273370652	-0.0261245492545534	0.730718088974308	0.170930620950434	0.0233163046312214	0.179020485874444	0.0174403989312308	0.172006004365811	0.0224481823239882	0.102133828969275	0.177390473948151	0.069190691351467	0.361520485198857	-0.0488609926563356	0.519588270058562	0.150678992328365	0.0459175538707764
TTF2	TTF2	blue	-0.150961517884544	0.0455071023853685	-0.286258682249556	0.000117394648505348	0.173493487071177	0.0212933824417558	-0.0688871248413097	0.363635912779886	-0.0576570380377621	0.447201249969676	-0.170777970132869	0.0234418466461607	0.242880121081284	0.00116225865445896	0.0697226481277152	0.357831990421343	0.245699539433608	0.00101304309734841	0.681194530349683	2.40142794270874e-25	0.197039289692091	0.00876355525474328	0.0640797964256313	0.398152269056938	0.101668225178635	0.179384594813056	0.204631536292876	0.00644400233030117	0.271993675244293	0.000260425741851549	0.0707217591874949	0.350968058630079	0.200288576524697	0.00769295712534103	0.444784481253589	6.22911069698176e-10	0.00169218019201511	0.982217137873677	0.1150278516808	0.128462316688821
MORC4	MORC4	blue	0.150624283411887	0.0459973908720462	0.0618446933558687	0.414844988907642	0.0428863780888067	0.57196623566949	-0.464625023559717	8.25743907847575e-11	-0.0956216526163903	0.206797648986776	0.149364460370474	0.0478681650351651	0.027212517368953	0.719962580660806	0.319177706929034	1.5768042344338e-05	-0.027602712118615	0.71611838751053	0.470960840101074	4.21236315215627e-11	0.00855186861863309	0.910310426514399	-0.301890047463017	4.66308929600511e-05	-0.0162171201438075	0.830839168150133	0.378430726123849	2.2358583049384e-07	0.236701803397456	0.00156206497510924	0.158727384987402	0.0353688545026259	0.425622093735276	3.89118423236225e-09	0.263155525812251	0.000417639860704016	0.16052080471444	0.0333209071964053	-0.111290145727747	0.14143123940615
PRMT1	PRMT1	blue	-0.150417347517618	0.0463004225390538	-0.21196206799408	0.00474107423415885	0.0981858087174952	0.194825610413877	-0.095615545576044	0.206826780904711	0.0236262750195308	0.755612108291175	-0.0804770091126648	0.288342948836203	0.0902664172938588	0.233488674162403	0.0424002355407297	0.576335155324951	-0.0506573076372699	0.504334514611016	0.643685256526054	5.68472959246114e-22	0.198084274883371	0.00840567187954627	-0.0576106004821836	0.447567849492447	0.0580914948182232	0.443779659105959	0.18626882217526	0.0133150841275223	0.245920876275586	0.00100210746155764	0.018256818649108	0.809944005363034	0.384388714328673	1.38727070974531e-07	0.282309795670665	0.000146998657427146	0.0432385622534357	0.568810967609028	-0.0161166482361727	0.831871625501824
MYO1E	MYO1E	blue	0.150311507100349	0.0464560555071022	0.312764726971874	2.37621749121365e-05	-0.0672954915205651	0.374852532586029	-0.425335571646025	3.99582613349549e-09	-0.104732663819301	0.166559811837128	0.1520240710903	0.0439907733165329	0.092212889087767	0.22352036405596	0.198022202180807	0.00842656261801116	0.140103039206517	0.0636547162841654	0.383204122625398	1.52652123118461e-07	0.340811254452304	3.68352957134259e-06	-0.199665651628213	0.00788871363704155	0.275772430805453	0.000211755780281549	0.178550151337549	0.0177428556560841	0.49610470535328	2.53226546916751e-12	-0.0760741745526177	0.315618916731512	0.399631884952543	3.91540042812767e-08	0.363783529915705	6.94660322227779e-07	0.176734181520077	0.0189538079344237	-0.109449766791364	0.148172544668084
FGFR1OP	FGFR1OP	blue	-0.148493585190882	0.0491980860973902	-0.134724820497039	0.074630665692889	0.0416947023807047	0.582703336136284	-0.169855795829819	0.0242126915746032	-0.0108060045848568	0.886811061309057	0.0335574339990914	0.658386456762035	0.192952676456672	0.0102960873462841	0.188575815321336	0.0121952480768966	0.11003318079241	0.146009661064274	0.540488187106214	9.73993855703319e-15	0.143469998511779	0.0574828138302123	-0.0603217808558104	0.426450012135436	-0.0956617046782182	0.206606665076804	0.288117740159975	0.00010547929920925	0.276062179216552	0.000208397357992522	-0.194377052701825	0.00973699971474539	0.266724070574396	0.000345800244240232	0.305362228520118	3.77085308261469e-05	0.125505544599222	0.0969699487911368	-0.0586264263206628	0.439587205651896
UBE2S	UBE2S	blue	-0.147584705711285	0.0506186781704277	-0.17779079116693	0.0182407948060195	0.103111326798266	0.173257310073207	-0.202853127555197	0.00693173685225697	-0.151168560423662	0.045208262204166	-0.0572196675248626	0.450660760568356	0.216836580833159	0.00384461927773374	0.17178050790415	0.022627873806453	-0.0948682334123063	0.210413946075446	0.759738818227191	2.35535547428075e-34	0.0831295126364927	0.272694307009804	0.0146512078281609	0.846962420364031	0.00689038642468614	0.927682482169692	0.259576188340486	0.000503371780161489	0.323886634881814	1.15979544989711e-05	0.0989414899276716	0.191395440765223	0.32452362478262	1.11215416150535e-05	0.327064912992894	9.39898457075479e-06	0.11808527092904	0.118551708021273	0.0890719617092792	0.239758261188686
CENPK	CENPK	blue	-0.147509369492226	0.0507379433694471	-0.231880124279381	0.00195730570996474	0.186657165164471	0.0131204950245608	-0.0731111834714288	0.334890847524391	-0.087936015963312	0.245829009761105	-0.172407822175632	0.0221310325724314	0.155922191089891	0.0387852456410241	0.0330744298206644	0.663000291598557	0.151697279209923	0.0444525564200059	0.687453187761944	5.85947336394648e-26	0.183039735574769	0.0150334389474936	0.0758771337681947	0.316877641222681	0.114765227451975	0.129342525884372	0.121021568210511	0.109603333681493	0.341878849251701	3.4185870876598e-06	0.086210183168749	0.255255303832407	0.284238145732936	0.000131765463541539	0.340576682597595	3.74430210070198e-06	0.147344317724228	0.0510000535678765	0.107289864499494	0.156391425721925
WRAP73	WRAP73	blue	-0.146884491068797	0.051736214582859	-0.162256988172813	0.0314350344688117	0.149817906109515	0.0471876475776461	-0.103349483701824	0.172261206694594	-0.0954869348582803	0.207440968246417	-0.0632854163175657	0.40403855360073	0.23519683626505	0.00167681384172377	0.129693536572096	0.0862403399002061	0.0365474928319114	0.630116184066869	0.437374028930284	1.28234725826009e-09	0.202910021910427	0.00691563811138065	0.0638304213333402	0.399994576606752	0.0908207000317641	0.230618781980548	0.154944122769881	0.0400399779764983	0.153640878244374	0.0417647609214183	0.0363338387015838	0.632119142471641	0.134368397896895	0.0754091234152413	0.391092076803456	8.01636025380071e-08	-0.129463097166664	0.0868048970744562	0.20071616298409	0.00756109633051165
ZNF511	ZNF511	blue	-0.146457953397541	0.0524269407974304	-0.286111307796227	0.000118391149077639	0.164993825307286	0.0286467696206082	-0.190670435465579	0.0112510454103444	-0.128521670769887	0.0891421047445416	-0.121529110493508	0.108111702270039	0.0193657440190877	0.798639007316035	0.0635510505663342	0.402064506093489	-0.282750483935441	0.000143379078893369	0.480352216778471	1.51376387453331e-11	0.148795815559683	0.0487331068913846	-0.226694361872147	0.00248223065093806	0.117035638498357	0.121884803137271	0.113608119375878	0.133276073872945	0.280781940983833	0.000160218785755627	0.110774522386074	0.143295957735565	0.399871454360238	3.83635498386112e-08	0.268480084480809	0.000314824067090686	0.317723976465186	1.73185170045806e-05	0.0230994232447185	0.760895182243547
SAPCD2	SAPCD2	blue	-0.146195168759765	0.0528562814135483	-0.327385960953672	9.20028638910212e-06	0.144401519309019	0.0558651891333958	0.160720386081223	0.0330993483054803	-0.149395045327539	0.047822008329165	-0.329929809652154	7.76072094507585e-06	0.244265168993955	0.00108660700103213	-0.146824904344991	0.0518322520682457	0.0903510753905439	0.233048725996084	0.495619425594905	2.6793460912627e-12	0.00766930413319926	0.919533544686135	0.233934405615922	0.00177894288656213	-0.0112182746484189	0.882523182902785	-0.0379757193960669	0.616796617323094	0.0650864087187474	0.390767395771341	0.151574705149389	0.0446268058530144	-0.00903948884808606	0.905219672842391	0.0038046003514683	0.960031342114068	0.0232686173432406	0.759197348276339	0.187112403771147	0.0128955641064952
SLC39A6	SLC39A6	blue	0.146072769902986	0.0530572501868523	0.450413297352106	3.55757084619886e-10	0.0603881608365734	0.425940298577193	-0.518976864696538	1.59524174026528e-13	-0.00961673332276956	0.89919824588256	0.527914867350692	5.11331500192873e-14	0.0902140028475861	0.233761352081957	0.410397078678669	1.54095567901334e-08	-0.138152290205752	0.0674722204757724	0.392771525435396	6.97378274078288e-08	-0.0736073750797386	0.331612169756885	-0.312612389914023	2.39920602016307e-05	-0.0391400682068979	0.606029444765062	0.419260095839207	6.97370254528866e-09	0.401540492693077	3.3267209389056e-08	-0.178696253841442	0.0176484177085162	0.416941250001086	8.60035712390891e-09	0.283496086915105	0.000137443947836685	0.243290447702019	0.00113935826070439	-0.125880976258776	0.095966865288459
SUV39H2	SUV39H2	blue	-0.145520172081841	0.0539724646284615	-0.241002482873504	0.00127252678545099	0.249493094321934	0.000839954417719189	-0.000929218884129087	0.990234421389921	-0.0219195266289606	0.772766580554469	-0.00245791131919356	0.97417253960595	0.295305432501713	6.92476282293312e-05	0.170784294865266	0.0234366335778417	-0.00849167908560092	0.910939062496259	0.716788804774156	4.75684998755041e-29	0.03218477037382	0.671531799765446	0.0844056622748034	0.26537467992943	-0.146229010129946	0.052800828109414	0.264273220145237	0.000393775270896961	0.276044880487666	0.000208596464221215	0.186795120880932	0.0130519713904204	0.2396297256083	0.00135911506592259	0.364081564477626	6.79196138315264e-07	0.201826651007679	0.0072279759113314	0.154488340301972	0.0406362456026331
ADK	ADK	blue	-0.145259300118494	0.0544090391164006	-0.136841867616456	0.0701399932279444	0.289162116388155	9.92918294393867e-05	0.276934476454619	0.000198583706912136	-0.15684839108251	0.0376277461857796	-0.184318111490718	0.0143312746324534	0.285219491933824	0.000124592027103557	0.0301072955821687	0.691616529553259	-0.055416007288952	0.465084959387403	0.350447264349879	1.8590613516207e-06	-0.00171235508728732	0.982005158422904	0.344844924120723	2.77428400314836e-06	-0.302630398100957	4.45763911701012e-05	-0.0860023680491305	0.256406945696584	0.345985076655444	2.55882041157499e-06	0.355460883832619	1.29076616290899e-06	0.0841884161615521	0.266611171944188	0.385661183599882	1.25128126498027e-07	0.215586034146422	0.00405872028312632	0.277601854455691	0.00019136798475983
BAG2	BAG2	blue	0.144932041021449	0.0549608397560282	0.25880501743641	0.000523854513956503	-0.0189915051736992	0.802449655160096	-0.440666799584844	9.32393511659613e-10	-0.0135950671949512	0.85787326942145	0.394921265683138	5.82804510463947e-08	0.268833449860899	0.000308910586803795	0.418939846016264	7.17925881372919e-09	-0.0164023428614806	0.828936564452637	0.44881098638231	4.17692031564396e-10	-0.0678669646995013	0.370801059854255	-0.313362420229017	2.2880134683129e-05	-0.0581838224162997	0.443054441808288	0.422131227584	5.36740707148314e-09	0.324548614061553	1.11032347066381e-05	-0.228564456114839	0.00227976634636087	0.389091247030487	9.45424221331075e-08	0.431776078195283	2.18744476770616e-09	0.161249360628713	0.0325181626199802	-0.0807476516688675	0.286719323307346
PRPF39	PRPF39	blue	0.144924821158236	0.0549730653233805	0.0957354437703593	0.206255380292052	-0.0757251887860255	0.317850513449837	-0.506503762685693	7.39062786662662e-13	0.0322698264299881	0.670714305330995	0.251894321149594	0.000744913055943297	0.113890018006477	0.13230941552896	0.35609677738343	1.23184660939161e-06	0.379132234283808	2.11471527243641e-07	0.504060382202975	9.90776161305812e-13	0.19610202469908	0.00909596130951592	-0.375713667424512	2.77083879797912e-07	0.156452192998099	0.0381192704892353	0.443085351295519	7.36195955078771e-10	0.295489783840666	6.84941021207913e-05	-0.190985574046739	0.011114705195333	0.425061202550584	4.09857100734749e-09	0.447763407863831	4.63694653113941e-10	-0.00702553193968222	0.926268043764383	-0.10264301121209	0.175228500856043
TRNT1	TRNT1	blue	0.144394772084459	0.0558767693863925	0.166689098453605	0.0270277889835509	0.0606218594332679	0.424148598370256	-0.1612780851652	0.032486852523768	-0.105252372548858	0.164454348144383	0.14189398988284	0.0603074309375049	0.259257304222157	0.000511750074586285	0.16692374215761	0.0268099946221787	0.199903511126959	0.00781344937766534	0.49043273849785	4.87189408815907e-12	0.115703419486822	0.126219296631784	-0.0538050626349109	0.478180204375772	0.0139505606719302	0.854197599727567	0.213945940788583	0.00435575766559888	0.295511126076966	6.84073653364526e-05	0.0192750902821319	0.799561646907232	0.164213663373853	0.0294192073621246	0.271976152355441	0.000260673893758277	-0.0648312532964628	0.392631460237944	0.123022423351473	0.103815223848657
STIL	STIL	blue	-0.14376161933913	0.0569723017350955	-0.286919053955295	0.000113024945769095	0.0585518228303665	0.440170544364207	-0.285739056918307	0.000120943515923742	-0.0654982255983015	0.387770090821513	-0.0894038330833259	0.238004613595062	0.292541504711557	8.1519227229664e-05	0.261641559637424	0.000452103812126564	0.0948068651398794	0.210710489954705	0.815552129129951	3.41288894912406e-43	0.202419150152139	0.00705563657104441	-0.0967346655170153	0.20153753482445	0.223233557069777	0.00290041936980262	0.330585820509941	7.42570131974238e-06	0.321916410656788	1.31967176644077e-05	0.0187696083115242	0.804711304288286	0.273929741500317	0.000234321171321612	0.446659448153019	5.17468371217336e-10	0.142242015098734	0.0596740605945343	-0.0359529539194065	0.635696488639852
MRPS23	MRPS23	blue	-0.143444888256408	0.0575269476633717	-0.106358477793036	0.160039508331865	0.301850113715131	4.67442023760379e-05	0.164723927380952	0.0289120131866196	-0.0973894456355469	0.198488590759139	0.00258719073898527	0.972814593979397	0.270443496362879	0.000283249141217111	0.13067459253655	0.0838696608768957	-0.0980513260435766	0.195440707440837	0.411821433460935	1.35870645284419e-08	0.0167344330148124	0.825527838022189	0.234248465920386	0.00175301940384871	-0.271287747882014	0.000270598510086937	0.0779918235941266	0.303538948412328	0.352774409647064	1.57067572615227e-06	0.340707339456664	3.71033515075938e-06	0.0991116435663849	0.190629196669411	0.393112869613156	6.77842700552684e-08	0.198044126470602	0.00841917868583978	0.198269663790121	0.00834355186048035
GGCT	GGCT	blue	-0.14342392027682	0.057563822419654	-0.253823598392149	0.00067583702231742	0.305900085777888	3.64794032040738e-05	0.24593996105304	0.00100116962758561	-0.180359490695311	0.0166037414869818	-0.380855047104697	1.84330554105824e-07	0.47816357596579	1.9268618868593e-11	-0.11411971786145	0.131525740292176	0.173520027328578	0.0212732527369239	0.465050581931291	7.89583775916536e-11	0.0646764192302885	0.393765217312153	0.505438186182251	8.40078326495259e-13	0.0133170347657399	0.86075015536505	-0.241905360058211	0.00121836084970607	0.309048125135574	3.00087968163632e-05	0.385657159228967	1.25169047615527e-07	-0.190852415889132	0.011172135663586	0.173183857114878	0.0215294419606536	0.0373209297384473	0.622887989700376	0.500228474978896	1.56164499906109e-12
CFAP36	CFAP36	blue	0.143222740551434	0.0579186126920195	0.219170858676027	0.00347200420028243	0.0245006034903331	0.746869725478691	-0.356270032658691	1.21624351720778e-06	-0.0691602068539064	0.361732572742778	0.307916814773001	3.21983807706225e-05	0.0459095018294129	0.54515400764186	0.237110695506348	0.00153215149166016	-0.0248453129146155	0.743431771798169	0.294779762358109	7.14391926555822e-05	0.0518006199628269	0.494749237669989	-0.215464986104111	0.00408000356013816	0.0425655195056548	0.574848012799166	0.245259939303191	0.00103508789659862	0.20405664633819	0.00659821066815606	-0.0237057457897786	0.754816180562468	0.334358904067932	5.74979091810438e-06	0.196862967990278	0.00882525437866994	-0.0322502180441398	0.670902732067121	-0.0590484301890784	0.436295772145461
STMN1	STMN1	blue	-0.142998454500521	0.0583162739972715	-0.118318511652626	0.117820766762887	0.153834416601239	0.0415047464894845	-0.0948090380984775	0.210699984664399	-0.0741401283137341	0.328114885846703	-0.0625790412851294	0.409315845694217	0.198744211403566	0.00818639173741937	0.16617071003568	0.0275143257082891	0.0935166311414599	0.217014686254997	0.546183708956087	4.49118421018834e-15	0.095941080882524	0.205278020272774	0.142193179408966	0.0597626052316163	0.116310567283134	0.124229353065603	0.0960132647980719	0.204935734361264	0.276797707360451	0.000200093406077641	-0.0163578110420422	0.829393903949047	0.145708710521403	0.0536587494883475	0.264297940183008	0.000393262028176243	-0.0188528190792134	0.803863000562952	0.181547540604371	0.0158908828469346
ASCC3	ASCC3	blue	-0.1422330253808	0.0596903518647399	-0.18128810487821	0.0160442317146497	0.0925933752412227	0.221607609118951	-0.104250876081526	0.16852953290324	-0.0513544204989711	0.498478550560992	-0.0899051124674195	0.235372850787031	0.252710102527832	0.000714947744888286	0.0228260600629556	0.763640745695584	0.0277216427687557	0.714948096253244	0.461224970839152	1.17832058434104e-10	0.164869355207158	0.0287688340084566	0.039107143139792	0.606332767234287	0.096501745715515	0.202630234427312	0.11639376961311	0.123958556129353	0.345075009351166	2.72945874441096e-06	-0.125284310222048	0.0975649267309812	0.219479738289402	0.00342522037836845	0.492038935875915	4.05275861619527e-12	0.0867323223077759	0.252377530456395	0.0858081271374487	0.25748659357738
SMCHD1	SMCHD1	blue	0.142190542036451	0.0597673901597788	0.243254150076313	0.00114136724001952	-0.0252907853850691	0.738996369034726	-0.593636609075881	3.85953081053901e-18	0.101269860063485	0.181103815551012	0.42024236158779	6.37800460560884e-09	0.127794373825582	0.0909818968526544	0.473028123535939	3.37165257718996e-11	0.21228531557727	0.00467627695728655	0.437331764050878	1.28757515810775e-09	0.167947931960089	0.025876853393584	-0.285818185511191	0.000120396698405906	0.20054650229332	0.0076131746314581	0.481332404752076	1.35795503715142e-11	0.412085830911235	1.32724278200765e-08	-0.221437647599749	0.0031416699001981	0.366254095318851	5.76003058317327e-07	0.470325481852473	4.50931615243570e-11	0.0841589807293129	0.266779010342467	-0.0242364563688166	0.749507579933619
IDH2	IDH2	blue	-0.142048667818754	0.0600252541411353	-0.226186940358412	0.00253991017260392	0.123028687012371	0.103797489935512	0.0580498154323401	0.444107263514659	-0.0296563950708327	0.696004926058129	-0.16129530212157	0.0324680981042597	0.122197992916335	0.106170287612931	0.0236966379459049	0.754907385748179	0.0276538457518427	0.715615145478956	0.523054671259953	9.53205006347045e-14	0.227441751974477	0.00239943545992153	0.048455143100443	0.523067010916585	0.00678853572109894	0.928748605698339	0.112529436132225	0.137025080767742	0.221394820376954	0.00314763815592177	0.25588234843944	0.000608672327199581	0.324640675113852	1.10360374184779e-05	0.280896073663985	0.000159194128049589	0.0331688359523419	0.662097485276688	-0.0289080649261897	0.703310318879179
SPC25	SPC25	blue	-0.141946982165177	0.0602106353482485	-0.233243995062807	0.00183716379196768	0.31894098582326	1.6011240751615e-05	0.0843251254789468	0.265832610820372	-0.0665672108609814	0.380054833481195	-0.102372957698696	0.176372700207887	0.300395698228738	5.10518461919576e-05	0.181949618069985	0.0156557449494071	-0.0595035927544419	0.432761552016419	0.6575707741463	3.6446017230361e-23	0.0468416372322299	0.537013442881138	0.279499848938767	0.000172159719080824	-0.15825032162377	0.0359312194205926	0.161135306785855	0.0326427356866568	0.25712376444057	0.000571206118430024	0.290374401466781	9.25359819937933e-05	0.155696324802004	0.0390720220867854	0.274685990440543	0.00022480234888146	0.0757262795775507	0.317843522429941	0.30469363009273	3.9290787195088e-05
MIS18A	MIS18A	blue	-0.141700469762558	0.0606620011689525	-0.22479738474604	0.00270413714745991	0.147911704628545	0.0501036997935319	-0.227005562704156	0.00244744626818412	-0.128719523268201	0.088646785730638	-0.114163287265087	0.131377496269801	0.327071065236324	9.39513901342208e-06	0.168539054683132	0.0253510583696977	0.114225262848738	0.131166846877481	0.771601667123688	5.08300802934479e-36	0.255528548154631	0.000619757912153452	-0.00426852703578708	0.955162442519321	0.208337709795973	0.00552473108544488	0.215933799575488	0.00399812907036661	0.356994685153704	1.15300172486916e-06	0.0108413385286123	0.88644343463697	0.309906127560702	2.8442561196691e-05	0.390787026581154	8.22113503452327e-08	0.124573275408341	0.0994967571868267	0.0844160492301188	0.265315659112002
KNL1	KNL1	blue	-0.140556829866366	0.062792515982796	-0.300984822552494	4.92638996055625e-05	0.109153802051917	0.149279005992825	-0.273174694497847	0.000244197801401785	-0.0763209529966519	0.314047059149634	-0.0748616856652667	0.323416151517085	0.064596623095705	0.394350283075944	0.21621797161451	0.00394922351032185	0.0217451008200433	0.774526101998752	0.796981794744906	6.01216038440392e-40	0.221630016615847	0.00311498794526703	-0.152259351612809	0.0436607946737032	0.123603529727442	0.102180107973043	0.337782944988915	4.54536036271272e-06	0.255801499193712	0.000611189320662758	-0.00609325969757774	0.936029705547374	0.427082662216822	3.3975499086427e-09	0.357749724155962	1.09045046643545e-06	0.163536122059482	0.030104383824391	-0.0178481226890183	0.814120546250856
ZMYM1	ZMYM1	blue	-0.138709158742104	0.0663638844702549	-0.0673096192064687	0.374752048186735	0.105310260398713	0.164221066289914	-0.0710647223045521	0.348631091474313	-0.220327920400038	0.00329966379852924	-0.0928876038628864	0.220136474811434	0.323462956439621	1.19254533952741e-05	0.0930989796693599	0.219083898311327	0.366110621814322	5.82327787598563e-07	0.452500117764097	2.88290469399183e-10	0.329877634951702	7.78797228512043e-06	0.0846026321721408	0.264256983017578	0.222638651683988	0.00297841145912675	0.0156899971880251	0.836259109572919	0.226528371090101	0.00250096702784622	0.0965928797379083	0.202202187773751	0.049044077081549	0.518022844032521	0.336667994895767	4.908434840205e-06	-0.296322581078111	6.51849389771996e-05	0.229277208451892	0.00220663379445303
OGFOD3	OGFOD3	blue	-0.138358890291627	0.0670592752516239	0.0401327962710794	0.59691573751344	0.147989135636035	0.0499823962488478	-0.13309500518149	0.0782441495694955	0.0389212663336166	0.608046419902297	0.0565195057201272	0.456230044521723	-0.0685955310674592	0.365675119260549	0.126828062613669	0.0934729909839208	-0.0615623504184564	0.416982434881744	0.306077463547778	3.60823922897808e-05	0.228034015057317	0.00233561377483707	-0.181350637118115	0.0160071522895255	0.138805245950087	0.0661741544858838	0.124341560204904	0.100132805596359	0.134871982602455	0.0743111550754842	0.0093220303264568	0.902271693063873	0.237470738980977	0.00150624567914558	0.138562161424737	0.0666549989629591	0.0168899371048056	0.823932788452269	-0.163987627754226	0.0296462967827148
SLIRP	SLIRP	blue	-0.138350637805609	0.0670757304024856	-0.148336058715989	0.0494418988475755	0.120559289028406	0.110975929439213	-0.303395514119886	4.25427878498482e-05	0.0788813173763319	0.298040503270439	0.1754722280856	0.0198369406727196	0.225162496059179	0.00266007915881397	0.251748743140776	0.000750380480163561	0.020020723701457	0.791981225951485	0.702784163550571	1.58442270642204e-27	0.108331241338006	0.1523869662401	-0.208746003757076	0.0054310014213199	-0.00247543442747794	0.973988473173591	0.378356974580339	2.24897379342955e-07	0.344490632042812	2.84467913253284e-06	-0.0144728704685134	0.848802819683432	0.382260745340252	1.64690441422882e-07	0.386870315990139	1.1339731499919e-07	0.151494314829109	0.0447413974064907	0.0301695892659926	0.691011057730123
LYAR	LYAR	blue	-0.137898317053652	0.0679826930938923	-0.240372255262661	0.00131163223283719	0.124207106741734	0.10050334552353	-0.0805972438190684	0.287620885642166	-0.166164779386497	0.0275199350063194	-0.0545579914014031	0.472034971270717	0.329574380733555	7.94816899570257e-06	0.124457527635627	0.0998140793416459	-0.0400846350397696	0.597356450349363	0.670635670194518	2.39971241454132e-24	-0.057042261570411	0.452068276265673	0.0774150687234493	0.307139671740429	-0.178348299622767	0.017874050942933	0.303333899931147	4.27032655192719e-05	0.200658087565287	0.00757888715447337	0.167759439068934	0.0260464687927319	0.236120679782452	0.00160549617566963	0.197368202352064	0.00864948139706785	0.193619028450218	0.0100311027483135	0.0506706535415228	0.504222068160079
RCOR1	RCOR1	blue	0.137766186971118	0.0682495101617229	0.0900623836400303	0.234551386736656	-0.00134673184437707	0.985846975690272	-0.563779289939741	3.73678657563829e-16	0.0352952466825667	0.641893652966731	0.136363487006662	0.0711350134592694	0.160249092615481	0.0336245608420605	0.295330280337936	6.9145612634992e-05	0.227241448117305	0.00242137552016419	0.622188124216685	3.05548242473839e-20	0.310595501508919	2.7240301892805e-05	-0.359499746289758	9.57678617403945e-07	0.296975817826813	6.26948823397905e-05	0.361573123723053	8.20312822455054e-07	0.408918586229479	1.75494303230393e-08	-0.161730657250791	0.0319969126138644	0.466874422094927	6.51251232384016e-11	0.442184072724237	8.04125431914945e-10	0.116483985334807	0.123665449097417	-0.0945600659707737	0.211906099622025
SURF6	SURF6	blue	-0.136964353209546	0.0698870550711739	-0.331441103633139	7.00946821666458e-06	0.164192330276229	0.0294405763308516	-0.0784725736841501	0.300558926084043	-0.212441878969938	0.00464517935479668	-0.20075744882883	0.00754847140774025	0.459260462679378	1.44448591456658e-10	0.0366094275242339	0.629536063281509	0.0310601729656928	0.68237649170358	0.533116994744662	2.59634589639007e-14	0.0458693686697236	0.545505859143417	0.0987879291158508	0.192088889594836	0.0270628271724434	0.721439197560073	0.0735884807618135	0.331736639446654	0.279312110615478	0.000173976329571559	0.109325929498643	0.148634751123309	0.0325909170249115	0.667631713781192	0.215230537236486	0.00412151134168166	0.16698902646764	0.0267496660650075	0.217145226137554	0.00379336753022281
RER1	RER1	blue	-0.136576441928514	0.0706906646854737	-0.0293187114953911	0.699298067481086	0.0913045914279125	0.228133750612718	-0.387344000585171	1.09095654931e-07	-0.0338822130028093	0.655291268649369	0.145126528958346	0.0546323533732162	0.166977982285723	0.0267598637047849	0.313306067371602	2.29619591951118e-05	-0.158911247316356	0.0351541133400874	0.46917037643148	5.10201386826579e-11	0.247393080007443	0.000932083229257658	-0.175005352745648	0.0201725765107322	0.135605622506305	0.072734809017441	0.304990017321883	3.85818227399501e-05	0.410309459086013	1.55290370333936e-08	-0.0240102531400671	0.751768827466093	0.331012463988247	7.2152253245215e-06	0.613228615568278	1.47057717923557e-19	0.218990486357577	0.00349958980477865	-0.0496679246516981	0.512706978690214
HMGA1	HMGA1	blue	0.136272575846534	0.0713253975029588	-0.174803687729085	0.0203190655523123	0.0383845112484043	0.613006890398052	-0.146569476760381	0.0522456083399319	-0.197063017871299	0.00875528144190651	-0.0982964627416465	0.194320557548306	0.342822867384058	3.19949594477878e-06	0.0785612554717562	0.300011333716712	0.0970670095537489	0.199985790165958	0.48869230512032	5.94097600186357e-12	-0.0503014482425232	0.507337651372078	0.0860992411992118	0.255869662777418	-0.139268023874211	0.0652665674191218	0.208578729573953	0.00546922811476729	0.140555733955733	0.0627945866190324	-0.0561977166045909	0.458802457524681	0.0509604606248727	0.501783524079084	0.0945527600967457	0.211941566578244	0.060030405612798	0.428691569278173	0.114165343900525	0.131370501784112
CTPS1	CTPS1	blue	-0.135703592902671	0.0725263722907901	-0.1138746596826	0.132361941686969	0.159132524591865	0.0348971373900608	-0.153691140616101	0.0416971035010807	-0.193290071340145	0.0101611552561767	-0.156854856391517	0.0376197698490787	0.292152763499771	8.34003276485921e-05	0.110779148915427	0.143279143463582	0.087528135189091	0.248034663826207	0.67268111637221	1.54782668169416e-24	0.141765959594077	0.0605418185788807	0.0562778272598716	0.458161292886163	0.151182545397712	0.0451881359024761	0.11158247159569	0.140382304384871	0.268351112863065	0.000317008418440138	0.108422670923456	0.152039116336583	0.0942955766733692	0.213192795150623	0.308780943899357	3.05128810014488e-05	-0.0407131578926833	0.591616550104768	0.123401142527683	0.102747263055308
PGAM5	PGAM5	blue	-0.135354479024332	0.073271349431826	-0.243520286864338	0.00112671229803351	0.133884989574057	0.0764754146059528	-0.197993376660312	0.00843627956850616	-0.04872521984711	0.520750728419778	-0.0457011080996671	0.546982231408193	0.343453497769828	3.06064739889561e-06	0.141364430481131	0.0612817648361567	-0.171800270301554	0.0226120763441214	0.604602388624399	6.37260005596652e-19	0.0941343362457493	0.213979940251552	-0.00378185302056737	0.960270114302105	-0.0163790287583581	0.829175991934946	0.188063323416667	0.0124366040636488	0.416487158315761	8.95914273845671e-09	0.0102469225393451	0.892631108668313	0.284497936186383	0.000129829800299405	0.513509429166416	3.14800457808856e-13	0.196817283762395	0.00884130298879436	0.150090427664292	0.0467825502124365
DNA2	DNA2	blue	-0.134814500997144	0.0744358239738794	-0.177081588554045	0.0187167526508429	0.248028327628015	0.000903279902339437	0.110720709925957	0.143491639502847	-0.0604642984752719	0.425356092818435	-0.145403732976293	0.0541669683430032	0.305059040878671	3.84184538690528e-05	0.0257928700527761	0.734007606013637	0.364564102414554	6.54853570561152e-07	0.687248550503342	6.13949948878749e-26	0.18024652876618	0.0166729488861884	0.223263021911236	0.00289660500099551	-0.0505194645586828	0.505496683618879	0.0586881164532793	0.43910517138834	0.334570839799276	5.66720286780439e-06	0.284508610153341	0.0001297508410355	0.252021312997288	0.00074017364216552	0.450176929583838	3.64299536873469e-10	-0.123419272533055	0.102696355848244	0.271423011288387	0.000268621147141965
PFKP	PFKP	blue	0.134698637400039	0.0746876294672986	0.0143764800991847	0.849797886375806	-0.19490154864082	0.00953798750150657	-0.540960763034088	9.13906551474746e-15	-0.0321879853602518	0.671500892735352	0.209567564497681	0.00524670192134465	0.0130423583640466	0.86359411559214	0.376556576704748	2.59297806591934e-07	-0.0676208575876769	0.3725425273962	0.473526858787568	3.19463278184404e-11	0.28455153829628	0.00012943373854971	-0.468851098084019	5.27873979414426e-11	0.156376393494778	0.0382139217037016	0.459127228660796	1.46450783756386e-10	0.264926225764617	0.000380423606561474	-0.180591089280272	0.0164626316065466	0.561616884532117	5.11284833767922e-16	0.292251571543092	8.29183830255592e-05	0.206228325139136	0.00603240667119541	-0.139649883287237	0.0645253612840472
PLK4	PLK4	blue	-0.134635626316557	0.0748248603003864	-0.345483195690149	2.65162612647013e-06	0.0456351421568829	0.547561572332881	-0.188350419186286	0.0123008859188509	-0.037758162398034	0.6188176336542	-0.0350287787864942	0.644411500177922	0.230254834741977	0.00210978946869629	0.177017284653084	0.0187604358906712	-0.0231269121606529	0.760619257732976	0.753217258489602	1.76747973668367e-33	0.0997888343159004	0.187601823537256	-0.0877290624340004	0.246946420909519	0.0435083206562927	0.566399753733285	0.362475701849647	7.66585240345351e-07	0.219461455354393	0.0034279736453968	-0.0168922696315719	0.82390886853321	0.327362934581204	9.21440403653697e-06	0.482955671054596	1.13353196684302e-11	0.16345956065106	0.0301826561801243	-0.0381232760922427	0.615427510373955
CCSAP	CCSAP	blue	0.134005087506954	0.0762093740663459	0.175245453385204	0.0199993600351436	0.074966558999684	0.32273685985885	-0.359227233122417	9.77287430495577e-07	-0.104547620414757	0.167314296324775	0.292004446344344	8.41286856469327e-05	0.230791783549308	0.0020582584618917	0.400421704702882	3.66056683273729e-08	0.111838930684475	0.139466961852703	0.463267449029291	9.52149671712326e-11	-0.1106917663125	0.143596973059726	-0.013424734850861	0.859635530353961	0.035316527930287	0.641692742481728	0.34002961785481	3.88975835791379e-06	0.284061851038003	0.000133094328943157	0.0426759071233964	0.573855803370261	0.211688568397223	0.00479652713369723	0.3097480477727	2.87252118573045e-05	0.054120198862405	0.475602872945738	0.128613592861103	0.0889117057897311
CEP135	CEP135	blue	0.133374845320234	0.0776138635285337	0.27516163226159	0.000219001148546204	-0.150386521744023	0.0463457052960504	-0.52995342181687	3.9260842200969e-14	-0.0304783305315214	0.688013103222989	0.337257004630563	4.71333009587302e-06	0.153210368390932	0.0423480462860117	0.374225925643697	3.11363117581126e-07	0.35397131578519	1.43948325967206e-06	0.51051190089453	4.54633108281009e-13	0.114016713924585	0.131876720260648	-0.243076866641331	0.00115122614184508	0.127388857878225	0.0920207713642509	0.408519359660779	1.81746091904543e-08	0.433744803406335	1.81488990020708e-09	-0.224062637638784	0.00279480836215834	0.288806421866145	0.000101359975436525	0.462704356613794	1.00991251753375e-10	0.151825409316519	0.04427101735557	-0.0530352991193119	0.484507386682402
NEK4	NEK4	blue	-0.132984489837972	0.0784941990347883	-0.109255868137504	0.148896728933776	0.192177570957595	0.0106120739287431	-0.189333093685866	0.0118461433268585	-0.0260436688837261	0.731519791788025	-0.0427030884466224	0.573611609902405	0.234418482739208	0.00173912980082374	0.10391880478518	0.16989721417885	0.213627676360822	0.00441561216019452	0.674263254587609	1.09995131130085e-24	0.245970188021577	0.000999685909666094	-0.0217157113326643	0.774822681957483	0.242363035481677	0.00119171765818505	0.194315720823421	0.00976050912473444	0.339149952867624	4.13496261526362e-06	0.0543036515774582	0.474105996277613	0.210033671277884	0.00514464959774995	0.428383116824333	3.00934659387413e-09	-0.0674832501042994	0.373518431745774	-0.017277486071667	0.819960738233906
FANCI	FANCI	blue	-0.132885523930013	0.0787186637976146	-0.290329539284172	9.27781259269362e-05	0.113681598470288	0.133023586193049	-0.0935020877586048	0.217086504936883	-0.0993643005202087	0.189495553881453	-0.155618095786818	0.0391717627399579	0.276274119470936	0.000205972273222178	0.118211605829031	0.118155357159999	0.210960169577803	0.0049470613752601	0.747475816571762	9.90028137258291e-33	0.0767847048926497	0.311107021110876	0.132362403160214	0.079913770456627	0.0460546799237633	0.543882150002205	0.211630417403267	0.00480839216906761	0.307886686331726	3.22586998070496e-05	0.187609210138127	0.0126539608878322	0.227320015106522	0.00241274816768284	0.289192889211109	9.91147728891323e-05	0.0284200214775862	0.70808944740244	0.176840750050438	0.0188808150441607
SPAG5	SPAG5	blue	-0.132560669240376	0.0794591086048404	-0.353361981485316	1.50490928193711e-06	0.137121004211626	0.0695646459928674	-0.10980156266156	0.146865451011144	-0.0633518636854195	0.403544214790295	-0.209252657628179	0.00531667197480392	0.166572063501536	0.0271369846097867	0.0802152853529461	0.289918902972911	0.141796141105245	0.0604864973628832	0.695559320642455	8.93462043244998e-27	0.157758935300821	0.0365183521648541	0.0440296212528118	0.561753972287895	0.085857775617478	0.257210335788373	0.203180697392826	0.00683950330660286	0.207512644812715	0.00571856532566952	0.05155322502578	0.496815124150806	0.231562726098306	0.0019862713240748	0.144018223933207	0.0565261873789828	0.124492758397557	0.0997174097227707	0.00794362397173512	0.916665595071039
NSMCE4A	NSMCE4A	blue	-0.131964791939264	0.0808318845524979	-0.250837249022284	0.000785461455473128	0.311211445365291	2.62067769708466e-05	0.13927005574214	0.0652626051305492	0.0651286748573629	0.390459131447867	-0.0666525917744983	0.379442668700645	0.200572571832707	0.00760515177026165	0.0793411447338146	0.295224085951984	0.0374407783460238	0.621771131860785	0.475126062440207	2.68573361304682e-11	0.253907967239525	0.000672955501616675	0.12745382828771	0.0918536936928663	-0.0038902429967312	0.959132407963275	0.0815926966304346	0.281689219979517	0.327681039391638	9.02117533090632e-06	0.237881799112294	0.0014771585761615	0.285249427684804	0.000124379049403452	0.548148357209044	3.42696233678912e-15	0.0138308622177134	0.855434890813995	0.18552250319534	0.0136961565778526
FBXO45	FBXO45	blue	-0.13160743970834	0.0816642645371368	-0.201259188545437	0.00739653365211184	0.228074995736937	0.00233125526581593	-0.000803320021026024	0.991557496300349	-0.346324923740161	2.49774131652688e-06	-0.225195205708507	0.00265616400349507	0.453988972794128	2.47911704264146e-10	0.14918268847205	0.0481432490462957	0.0975428999159336	0.197778901813014	0.664542124932444	8.68169257329288e-24	0.0780878281911074	0.30294229538234	0.300083157671644	5.20249589440629e-05	-0.0400147009708971	0.597996662590701	0.0659899920803168	0.384209147985606	0.467181560007009	6.30395642635612e-11	0.212773561809112	0.00457991085756495	0.0372082367482457	0.623938950266844	0.431655902216435	2.21243263924688e-09	0.209827890945821	0.00518948312557361	0.338465371215143	4.33587502201142e-06
FAM83D	FAM83D	blue	-0.131532952589615	0.0818386325549416	-0.0455284676543	0.548499069254483	0.169444097248405	0.0245638029238557	0.0437883783784794	0.563901634912649	-0.172129393220041	0.0223503789364443	-0.165816147940653	0.0278513987515922	0.321882369628382	1.32260908904856e-05	0.0191753920265919	0.800576658496372	0.108138171676002	0.153123484921618	0.51621446466258	2.25236519379211e-13	-0.0926163595766706	0.221492437304255	0.345451046981207	2.65767878516379e-06	-0.138824673175166	0.0661358481540741	0.0404532865034634	0.593986744927975	0.312015843485564	2.49126295888447e-05	0.226579491653793	0.00249518312048836	0.0622311099087459	0.411930096431714	0.259160741849266	0.000514312439150945	0.102341365807412	0.176506912896921	0.19211811880519	0.0106366600973816
MELK	MELK	blue	-0.131428493449761	0.0820836667311857	-0.283627814875027	0.000136419521987521	0.163609812049833	0.0300292104506903	-0.13840959304768	0.0669582481187483	-0.154581418232438	0.040513875786802	-0.168737537983842	0.0251765781175871	0.347720930231955	2.26109328200048e-06	0.179522483696062	0.0171225345842385	0.0714986253263404	0.345688535513724	0.798759140454517	3.04225077663041e-40	0.0801736127265681	0.290170361732168	0.103641770663628	0.171044514156191	0.0248736003455124	0.743149871545374	0.22829863924167	0.00230759944635246	0.35452059506025	1.38283693924145e-06	0.136810611532345	0.0702046575466871	0.168479257364587	0.0254038271780438	0.287393111002748	0.000109982386215929	0.219781032112075	0.00338013438579443	0.202947832324217	0.00690495775860147
HMGCS1	HMGCS1	blue	0.131281435876831	0.0824296251553384	0.0487574496670795	0.520474663286815	0.0808436652339109	0.286144796995599	-0.17672903365236	0.0189573400924112	-0.134253155664262	0.0756622235741098	-0.0763050455401743	0.314148227654556	0.130071171405821	0.085321527144889	0.0964676652867983	0.202790474532392	0.0834169784756468	0.271033655848349	0.522447308623737	1.02964064178167e-13	0.227822018192356	0.00235827908733271	-0.036514316138102	0.630427031711998	0.122813558366365	0.104407938193534	0.106306924594507	0.160243280704629	0.364041173619081	6.81272476141044e-07	0.03686838916552	0.627112916212112	0.236432872096222	0.00158202889764954	0.27884068016454	0.000178617111091706	0.212650129340779	0.00460410306126389	0.0692435030793986	0.361153245021702
NCAPG2	NCAPG2	blue	-0.131058085128526	0.0829573066822273	-0.219230848346369	0.00346287312694659	0.293340395825076	7.7777543058317e-05	0.0705219286265901	0.352334241438802	-0.110000927533397	0.146128604149265	-0.2172198832741	0.00378106323828243	0.243631084341031	0.00112066218656805	-0.0166582800786402	0.826309221237482	0.108705767939087	0.150965855519744	0.637877159965459	1.72075256036117e-21	0.08194540172738	0.279607416698832	0.3002985490674	5.13524786327499e-05	0.026254712384926	0.729428497747906	0.0523411622167426	0.490251292100015	0.322913149096448	1.23635052516046e-05	0.242820920589649	0.00116559723159313	0.113937750253249	0.132146271274612	0.370452797924337	4.17454184657834e-07	0.0261734143863796	0.730233868983093	0.266923349274682	0.000342147928103574
TMEM30B	TMEM30B	blue	0.130756568333776	0.0836739613386871	-0.158942938546096	0.0351172114079892	-0.102765856863248	0.174709832456816	-0.20376325732132	0.00667817005965165	-0.0517431742823297	0.495228535189029	-0.172189997103055	0.0223024763030302	0.151659722916565	0.0445058853033941	-0.0508436216720424	0.50276590513986	0.0828740629254255	0.27417578475327	0.323850459651534	1.16255817955013e-05	0.536063673066456	1.75948773679363e-14	-0.105737343911717	0.162507597416986	0.417274241799746	8.3460970315816e-09	-0.00859464013196515	0.909863742910269	0.258116082160499	0.000542801464530193	0.00863831893294655	0.909407613212572	0.224688494263565	0.00271740433773897	0.36021960959399	9.07670113816421e-07	0.0200423799911041	0.791761346401154	0.0069985181603857	0.92655075273713
DNAJC22	DNAJC22	blue	-0.130742138879998	0.0837083819401504	-0.236968194947135	0.0015425165646668	0.0557264900212592	0.462583988026934	-0.0940332534822048	0.214474465674874	-0.110633547323297	0.143809025594589	-0.196875252393509	0.00882094334143073	-0.0152405905966578	0.840886066240538	0.121769743246978	0.10741008847957	-0.138100081490642	0.0675769011393777	0.40729231847486	2.02332109737857e-08	0.445217967892375	5.96826904440198e-10	-0.0789439960704019	0.297655555810164	0.288215291032231	0.000104886430710322	0.022439329192268	0.767529965070993	0.247629253032193	0.000921277602184397	0.0649323146708221	0.391892507620617	0.263510189878783	0.00040992594955092	0.291895802550767	8.46659916903247e-05	0.20572299552411	0.00616004869018833	-0.106226614654568	0.16056110603617
CDC20	CDC20	blue	-0.130337921709322	0.0846772454105025	-0.279888568120185	0.000168454438656403	-0.00125356784958057	0.98682595980127	-0.296439938324072	6.47308577224746e-05	-0.0765460339977992	0.312617862543499	-0.0551450650130131	0.467273503992758	0.210030206574774	0.0051454015742221	0.234033742407321	0.00177070580183188	-0.011500050526739	0.879594483778629	0.753380902864356	1.68161061077315e-33	0.100247457371485	0.185571632680942	-0.148685867010268	0.04890183685894	0.0438586295907012	0.563275819596691	0.383862459054799	1.44755921887811e-07	0.149532853943581	0.0476144967972895	-0.0732668094455535	0.333860298801133	0.292687137480812	8.08248101983462e-05	0.15960702976497	0.0343514373891874	0.135920761668846	0.0720660633562229	-0.0955007853077118	0.207374761730009
FIGNL1	FIGNL1	blue	-0.13014532230398	0.0851420375323359	-0.288567802124395	0.000102769919455017	0.257193199798323	0.000569174768969541	0.262447929790682	0.000433433072835275	-0.114735216834242	0.129443404131342	-0.290397653383406	9.24107125480155e-05	0.375166552403126	2.89247284072996e-07	-0.0327035848360663	0.666551372973978	0.187751678758005	0.0125854135678602	0.500285440470014	1.5511816622352e-12	0.0662373828183503	0.382425284497206	0.490217692580548	4.99309695564017e-12	-0.0510756646766571	0.500815876360952	-0.088824349329731	0.241072543080245	0.179920771988586	0.0168739354416368	0.385607121338695	1.25678922321448e-07	-0.110732887102853	0.143447341060021	0.178491713954289	0.0177807512308601	-0.0729982424117779	0.335640009491036	0.402704357122894	3.01056732695539e-08
ESCO1	ESCO1	blue	0.130077157383661	0.0853070262475351	0.0966269085711544	0.202042525657777	-0.0233939758291472	0.757940138418039	-0.576582298192437	5.56685221521354e-17	-0.0494849505032597	0.514263192778409	0.228899454402691	0.00224512373629607	0.164343704346648	0.0292892335869127	0.334938204607054	5.52670670121738e-06	0.0524714266755492	0.489170608470004	0.526924872845396	5.80963827349504e-14	0.220591523552299	0.00326149785650058	-0.314820213351934	2.08565816801348e-05	0.307972875378855	3.20864265218081e-05	0.327592459014917	9.07459323463402e-06	0.422850429095073	5.02477284462744e-09	-0.201659398859122	0.00727729732734351	0.334157432101239	5.8293591813927e-06	0.404088870551992	2.67203195692209e-08	0.206066531147953	0.00607301501291315	-0.0509569271022559	0.501813219133989
DEPDC1	DEPDC1	blue	-0.129819262763668	0.0859335632386567	-0.315523617278918	1.99417578767126e-05	0.0644600825533915	0.395352607832178	-0.2757085667917	0.000212502761797731	-0.182111845360262	0.0155617358332656	-0.105110088615896	0.165028788573177	0.276276160915075	0.00020594904269479	0.205446046844444	0.00623102160819816	-0.0209150105401034	0.782915239536166	0.82628476634795	3.05583134069548e-45	0.171434022851023	0.0229063921660218	-0.0828657233926514	0.274224241490819	0.123309220856635	0.103005676007281	0.323861648051453	1.16170304855978e-05	0.299094276030862	5.52199332955602e-05	-0.00348831520696449	0.963351605695659	0.28929053319788	9.85549162362665e-05	0.458479642239542	1.56571639777611e-10	0.176890591820422	0.0188467602247019	-0.00671662140696223	0.929501446176276
SOCS6	SOCS6	blue	0.129445272265686	0.0868486895424634	0.156076419082807	0.0385904466979019	-0.00811079036415702	0.914918434315258	-0.47683057412009	2.23003766539777e-11	-0.0309961423161481	0.682995937548795	0.179393256432338	0.0172038757445701	-0.0126702062739659	0.867450115281008	0.273929763368078	0.000234320890733376	-0.0949206008079696	0.21016113307931	0.381699792302199	1.72274629980927e-07	0.345629438215199	2.62425808202039e-06	-0.337080473794194	4.77101797229811e-06	0.160948976498528	0.0328471228904582	0.280346854496631	0.000164181593178939	0.386941411967786	1.12741452369779e-07	-0.184720998197485	0.0141160094194785	0.57567692035751	6.3866182634389e-17	0.455570720714394	2.11022231877052e-10	0.190762527670297	0.0112110515841536	-0.127531329510213	0.0916547079564106
TRUB1	TRUB1	blue	-0.129218791247717	0.0874066522608092	-0.111261230685088	0.141535317112112	0.33353971868661	6.07987840862737e-06	-0.00635206683964029	0.933318761829303	-0.0567355671843894	0.454507350062895	-0.0424515594970838	0.575873175428958	0.256968827572876	0.000575762986964203	0.114920097909575	0.128822903334656	0.0401265322470862	0.596973049921274	0.55261542118349	1.84069236385492e-15	0.252729398416789	0.00071425260153592	0.0450180295836592	0.552995842504633	-0.0564092430562471	0.457110588118083	0.109742444913675	0.14708448912263	0.411289910206185	1.42414601348736e-08	0.218910436331548	0.00351189563894168	0.4044098238029	2.59895205164132e-08	0.583908130572103	1.80310867988329e-17	0.121278209732982	0.108847078958214	0.12211588695202	0.106407112153612
CNNM4	CNNM4	blue	0.129093597124941	0.0877163111407951	-0.00630414880456048	0.933820635040859	-0.12472784919609	0.0990742384272466	-0.167002394358605	0.0267373272803136	-0.0697029434595444	0.357968198954812	-0.0881119673413919	0.244881757734574	0.0839172315543098	0.268160170011014	0.137468584915474	0.0688536000878347	0.288682064944169	0.000102092495030276	0.324815591606013	1.09094212225331e-05	0.502538457316329	1.187829788845e-12	-0.0290135497958677	0.702278884125229	0.206829752644758	0.00588357343306227	0.132452529519655	0.0797068344004121	0.134457763591452	0.0752133264812901	-0.0570037615053804	0.452374055739636	0.209012419184456	0.00537061179352366	0.142366420532884	0.0594489868235162	-0.269561566395916	0.00029704942445255	0.107556736509229	0.155357747514231
PRMT5	PRMT5	blue	0.128268119618867	0.0897800922388239	-0.043253039263521	0.568681442639536	-0.0897854689476211	0.235999127311699	-0.525750350117565	6.75611635051937e-14	0.0127321455198978	0.866808121338106	0.109738313594047	0.147099805393188	0.243889940725195	0.0011066431671114	0.262276990397415	0.000437330365580644	0.0457697979247362	0.546379288050825	0.602594076103282	8.90891720937391e-19	0.166521640132575	0.0271841467000652	-0.357290489516977	1.12809857215017e-06	0.294704991627419	7.17561506207609e-05	0.345909302503887	2.57263138021893e-06	0.308662424469931	3.07390333241088e-05	-0.213366582676541	0.00446526547796079	0.374762117846215	2.98565458314583e-07	0.449028035698317	4.08728972647719e-10	0.139564934037474	0.0646896531062666	-0.142268122394099	0.0596267693814187
HIRA	HIRA	blue	-0.127749742772766	0.0910957753773322	-0.209989825287456	0.00515417316227002	0.1367818281947	0.0702642489938754	0.00525982285099858	0.944764601139016	-0.018354484204959	0.808946731674065	-0.122669015251778	0.104819678348115	0.190446218711749	0.011348943899088	0.153500764948073	0.0419538518371761	0.102790162700077	0.174607345203934	0.475331956839494	2.62622769872247e-11	0.165309385464137	0.0283392883034797	0.117278688689829	0.121106611201257	-0.0228168216637674	0.763733584631088	0.158736814296839	0.0353578146510788	0.138166868548478	0.0674430139227043	0.158280376675214	0.0358955686112847	0.111035737920608	0.142348965238142	0.083938211256904	0.268040116301353	0.0644003930360437	0.395791259171777	0.0743452939266371	0.326774415964427
ODC1	ODC1	blue	-0.126970210355981	0.0931031758550598	-0.255405294991311	0.000623663323037434	0.186699036813474	0.0130996638059424	0.0397641173167026	0.600293165655485	-0.068916167966581	0.363433192005737	-0.264471206554179	0.000389681990468962	0.199821486516932	0.00783933151143558	-0.0990192402602793	0.191045033445478	0.0396701290794148	0.601155550231639	0.527858864683363	5.15043486632109e-14	0.0947999219203662	0.210744059856833	0.194164426439984	0.00981871705024099	0.104951121144137	0.165672354779199	-0.0129520845208335	0.864529182610914	0.220552501596697	0.0032671224156636	0.246226463998072	0.000987187219371219	0.0800633092378885	0.290836651393466	0.295073184116707	7.02079999172218e-05	-0.00437612197172847	0.954033466510074	0.205393224665597	0.00624464078406419
MTA1	MTA1	blue	0.126823527825791	0.0934848080034858	0.0303967948043455	0.688804365554967	-0.0419274207657421	0.580599211981096	-0.189259330290069	0.0118797576333675	-0.0411907814056266	0.587271586842337	-0.0121797539141746	0.872536630675134	0.372504943128941	3.56081996956551e-07	0.0441915204911544	0.56031486725266	0.475912395134223	2.46527846146382e-11	0.479257524977631	1.70830307796173e-11	0.0872481459332	0.249556655822322	0.0582405467080099	0.442609215573829	0.103508788324545	0.17159728163937	0.105328881668046	0.164146077121628	0.252481991220869	0.000723212920710072	-0.0193030478136383	0.799277076037067	0.0749417938397336	0.32289718693614	0.318718151491409	1.62434073717504e-05	-0.163128639099887	0.0305229701094233	0.186749010076642	0.01307483997793
NCBP1	NCBP1	blue	-0.126810819025464	0.0935179316809808	-0.150652254048296	0.045956558710986	0.275049751129097	0.000220353044517873	0.0090028986701759	0.905601542837486	-0.145641046967469	0.0537711629532425	-0.188950638911091	0.0120213410057422	0.319376528585991	1.55664817995472e-05	0.00269179701541984	0.971715871017071	0.101740021202977	0.179076028945771	0.522136280868706	1.07106235671687e-13	0.0827486676322299	0.274905004420235	0.212393611702352	0.00465474665125499	0.140706852109502	0.0625095886144235	-0.035319855526716	0.641661329897292	0.420402255590969	6.28580120820567e-09	0.287529244231087	0.000109122926171264	0.0161555424632249	0.831471911096773	0.543840096811975	6.18684055519949e-15	0.0646465884172775	0.393983876018031	0.307599720144337	3.28385828137164e-05
TMED3	TMED3	blue	-0.12663953635451	0.0939652667815103	0.114693682360789	0.129583118790908	0.139873602155963	0.0640943219214773	-0.343272900261687	3.09981348815617e-06	0.0414827972875612	0.584622339666135	0.103293515800246	0.172494912655897	0.130256320178246	0.0848739219495214	0.163770144845101	0.0298662025854067	-0.0294758237483776	0.697765182828556	0.383444412398039	1.49723352206348e-07	0.216295515734989	0.00393597215032121	-0.153734731735254	0.0416385006562028	0.214848440569651	0.00418997384596872	0.116193006647679	0.124612754950572	0.403275625914258	2.86616245358139e-08	0.0557775893029409	0.462173091791198	0.298426172005981	5.7481834071414e-05	0.350054630697256	1.91243946191898e-06	0.138564812902786	0.0666497387400332	-0.0470008255375602	0.535629293972222
PSPC1	PSPC1	blue	-0.126541924034902	0.0942209586063375	-0.250136129046245	0.000813465734172583	0.131089488790585	0.0828829498402034	-0.210397510844754	0.00506622805871615	-0.153460451930495	0.0420083894340477	-0.0566437006048037	0.455239373321458	0.307310042917158	3.34338901744184e-05	0.166504431381092	0.0272002584672202	-0.000988161177421314	0.989615004000128	0.637703283534496	1.77811610224697e-21	0.138830300061503	0.0661247565213803	0.0183433365575425	0.80906054600363	0.0776531914508106	0.305649669406393	0.245552846972743	0.00102035098404033	0.422470383192522	5.20311292195994e-09	-0.103328098488293	0.172350477498262	0.224221688865463	0.00277495047393027	0.478288412595923	1.90061139631237e-11	0.223719984942761	0.00283802709952282	0.181618393267664	0.0158492255827386
TYW3	TYW3	blue	0.125292116664609	0.0975438833145794	0.000983578503451878	0.989663162545678	-0.0622461494981726	0.411816890902912	-0.38834861974336	1.00484556300421e-07	0.140717444374357	0.0624896521997335	0.278856378933198	0.000178460732224789	0.117514184408925	0.120356287961061	0.234879319154611	0.00170198452608965	-0.171212286015431	0.0230861779731299	0.3754236028923	2.8347023848742e-07	-0.0591361953758505	0.435613017642979	-0.364010575633191	6.82849435097181e-07	-0.0455096145817191	0.548664839044312	0.390510943084154	8.41078587912934e-08	0.093665217077391	0.216281904378022	-0.226238236290006	0.00253402454591953	0.261745087446474	0.000449665777920684	0.167829322016814	0.0259834737839393	0.149473274441936	0.0477041190478034	-0.183035488697763	0.0150358207912016
FXN	FXN	blue	-0.124831271234342	0.0987923336525123	-0.221333599337018	0.00315618750313968	0.247299130367948	0.000936413977519783	-0.292079421199655	8.37597565087522e-05	-0.000482136188634957	0.994932922589525	0.0450166841617597	0.553007718818211	0.181572408105185	0.0158762513378522	0.179573786907161	0.0170903350253318	-0.00278919269596821	0.970692931717773	0.739037288585434	1.14695819444439e-31	0.126490446021232	0.0943560258773227	-0.239081807443422	0.00139515521546958	0.0539863937383654	0.476696270170179	0.369889522578996	4.35994392228009e-07	0.276436424500569	0.000204132924655212	0.0084084126744486	0.911808810756419	0.403828859250556	2.73268101141723e-08	0.41544490906099	9.8380125735775e-09	0.180599114117952	0.0164577609581536	-0.125542484123968	0.0968708860838422
USP1	USP1	blue	-0.124702838296956	0.0991425078842422	-0.16953538267786	0.0244855763642293	0.145548499661113	0.0539252328085083	-0.193221441755956	0.010188474690557	-0.113789428177625	0.132653728307208	-0.0190775308018022	0.801573292348851	0.420870430306583	6.02315768442734e-09	0.21226172615417	0.00468097859865914	0.0456365126017373	0.547549533444785	0.742267509101315	4.54151900041084e-32	0.0637366384863532	0.40068872843035	0.070353650857347	0.353487291581217	0.127721437820249	0.091168055838368	0.22980924790205	0.00215343997319358	0.477651586011275	2.03825167946224e-11	0.123512847401775	0.1024339233328	0.193770136724641	0.00997185658665278	0.602665100498863	8.80433270516796e-19	0.174147533426437	0.0208020787998133	0.148724374836519	0.0488426864931842
BRD2	BRD2	blue	0.124471871621384	0.0997747119683503	0.125368258907654	0.0973388192259574	-0.0704947786386284	0.352520115069644	-0.341399101305502	3.53532238918824e-06	-0.185816517049593	0.0135449071221875	0.112985098095071	0.135431688131375	0.401906934983087	3.22388755384723e-08	0.269540132319839	0.000297392463158688	0.300635134966804	5.03179431847896e-05	0.536847099011497	1.58556408978151e-14	0.0103795717522696	0.891249698888478	-0.000717977965033378	0.992454371823126	0.0167911900563588	0.824945581834951	0.281565187975517	0.000153308907162054	0.466851214571436	6.5285399131907e-11	-0.0864102158456806	0.254150161490853	0.174330664628657	0.0206662828405555	0.205509047203529	0.00621481285344649	0.154259855506776	0.0409379528112443	0.103609024737581	0.171180506259052
CENPH	CENPH	blue	-0.124143359857079	0.100679403585246	-0.303740955030984	4.16535203236371e-05	0.323546841695145	1.18599242087796e-05	-0.110872116137962	0.142941589092908	-0.0952639804942652	0.208508804757392	-0.0723576967812154	0.339909100184404	0.173833921407313	0.0210364204291598	0.136035830199464	0.0718231282143182	-0.218947108144127	0.00350625336191647	0.612132577812209	1.7761652997331e-19	-0.0357474746104602	0.637629903513409	0.0282899644957408	0.709364955389817	-0.0545758303992273	0.471889898515503	0.276549563494563	0.000202859818100358	0.227671919605861	0.00237444715981718	0.0304803194181782	0.68799380632556	0.311363424491424	2.59575104520108e-05	0.398442237011019	4.33168162601605e-08	0.20476916305604	0.00640756561710175	0.0762735493846848	0.314348600107966
ZNF593	ZNF593	blue	-0.124019370216515	0.10102253967528	-0.179192120355549	0.0173311479029412	0.231602344260003	0.0019826346074951	0.0285543591824524	0.706772808908292	-0.0530799178612699	0.484139412545223	-0.0286979427031036	0.705366513527609	0.175289047231033	0.0199680484428166	0.114550053211764	0.13006715685051	-0.178686670024199	0.0176545990979096	0.325423017384617	1.04803204673251e-05	0.0162335244973049	0.83067062313871	0.134249267879514	0.0756707740703652	-0.188992596832726	0.0120020100569681	0.101521412584717	0.180016787490019	0.0661565256996002	0.383007767418272	0.150592032684534	0.0460445088000762	0.042094843563243	0.579087643401588	0.0206967689102308	0.785125058502919	0.0148876578455236	0.844523589071876	0.212598082990999	0.00461433825010004
DERL2	DERL2	blue	0.123252016338854	0.103166749518765	0.275968300383592	0.000209480021120739	-0.0116059188157455	0.878494538293599	-0.514886991777288	2.6555313094526e-13	0.21763717561217	0.00371294880527233	0.565589293575882	2.86919138382287e-16	-0.0270647145800357	0.721420572831612	0.504009264196281	9.96845561577615e-13	-0.095768327107621	0.206098866468038	0.398953343478809	4.14787236255832e-08	0.151204762076122	0.0451561784431005	-0.370855608551105	4.04660684615068e-07	0.0500894232430449	0.509131369768485	0.51514359448883	2.5724804713491e-13	0.377487972657922	2.40916761909809e-07	-0.275404694681595	0.000216090705424922	0.412569388602471	1.27150470181535e-08	0.317677479950844	1.73704085845102e-05	0.318700147197204	1.62623039148827e-05	-0.160108076029983	0.0337830775443328
LYN	LYN	blue	0.123224424131848	0.103244513166048	0.0842174504567252	0.266445691364628	-0.0427248270528187	0.573416348241447	-0.617229289334974	7.33615881140931e-20	0.0849618524521179	0.262226898605371	0.410226351058223	1.56431890966517e-08	0.344335740185604	2.87598580013006e-06	0.425660986329886	3.87718555188731e-09	0.0671433222794216	0.375935895912598	0.458082644834223	1.63107671423231e-10	-0.0235321452373836	0.756555183895056	-0.344378701438449	2.86726980611549e-06	0.0725799061900905	0.338424232370721	0.564510942093232	3.35893834498162e-16	0.257018442982391	0.000574300102377358	-0.16678559127271	0.0269380425313253	0.35841412203014	1.0380981179477e-06	0.177940232792746	0.0181418529917471	0.196863586128464	0.00882503740725564	-0.153259877905572	0.042280621545179
BUB1	BUB1	blue	-0.122818913611112	0.104392707940357	-0.204451702074788	0.00649189191958236	0.14372657670783	0.0570334490805946	-0.173168610605123	0.0215411239020803	-0.109426652417265	0.148258733313357	-0.0609736192942591	0.421460010017548	0.329565036827307	7.95315424470255e-06	0.241949814182894	0.00121574927794403	0.0610749455963178	0.420687390360497	0.858936319827554	1.86785697232979e-52	0.148160120075821	0.0497153962018019	0.0661359030740079	0.383156416011255	-0.0431761478029104	0.569369546009106	0.301991866910746	4.63431541496339e-05	0.381700012135732	1.72271593250377e-07	0.0920628047208818	0.224278068664041	0.336667736690822	4.90852202606428e-06	0.391676835079419	7.63742886639793e-08	0.108138797465857	0.153121093341432	0.145645837711567	0.0537631974003952
DLGAP5	DLGAP5	blue	-0.122546515989498	0.105169624715713	-0.282634684103242	0.000144322051469212	0.057517504848044	0.44830329927593	-0.346493238669747	2.46800705640921e-06	0.0565906710206101	0.455662229952786	0.0281055335042588	0.71117511038718	0.187042645910691	0.0129298101401758	0.230439114701912	0.00209197338667516	-0.0660520841978942	0.383760945831848	0.810390372524196	2.95872323199363e-42	0.122140144059791	0.106337102345983	-0.235585171123415	0.00164649088094654	0.0896560237533408	0.236678025972651	0.414665332801677	1.05490979160991e-08	0.265088836904469	0.000377164653888867	-0.0725866826152337	0.338379015296905	0.39844796204927	4.32958003366391e-08	0.328469457782549	8.55867139082272e-06	0.248826759103157	0.000868237742072515	-0.0696639853811663	0.358237591871728
TRMT11	TRMT11	blue	0.122531928282951	0.105211358918556	0.00778240234518472	0.918351001529673	0.0903026941123051	0.233300080669553	-0.0494037136228549	0.514954900571198	-0.236325431246479	0.00159006958538515	0.0046212561796248	0.951461658493658	0.407901548205205	1.91845386887899e-08	0.10215905260122	0.17728291362977	0.25345896405033	0.000688421928377273	0.483117191912206	1.11328145956655e-11	-0.0496705105563637	0.512685002752458	0.202707923722137	0.00697297487938947	-0.229203184841011	0.00221412860810247	0.158442471985937	0.0357038089435129	0.409781200354626	1.6268506015585e-08	0.0736915632370467	0.33105792908796	0.0995338908826316	0.188737388870652	0.47504082739349	2.71074859459198e-11	0.0687863344424758	0.364339972693029	0.335514592069508	5.31291285293245e-06
MAP2K4	MAP2K4	blue	0.122465395566304	0.105401868685773	0.0532819278330696	0.48247530254019	-0.101015912221902	0.182206086579365	-0.382298578068821	1.64190624544254e-07	0.072805203374409	0.336922952813209	0.270796444002126	0.000277895033980421	0.0519231938029358	0.493727366278853	0.205699843374361	0.00616595406722449	0.0947851989544903	0.210815256889368	0.412731466397776	1.2533322002825e-08	0.196779115856178	0.00885473096937724	-0.278266616974996	0.000184423992533442	0.140411682157899	0.063067248633614	0.362118348065904	7.87442727806172e-07	0.190706252024086	0.0112354760859008	-0.195306678252125	0.00938673716259948	0.421239211402045	5.82375579544878e-09	0.321761272803897	1.33310845530389e-05	-0.00276192628086663	0.970979304020875	-0.0374746740044359	0.621455417862655
HHIP	HHIP	blue	0.122268882102625	0.105966149949089	0.285663724377789	0.000121466256916291	-0.164702375412836	0.0289332835650812	0.212615789186874	0.00461085394320294	0.102851261656023	0.174349913720958	-0.0140298543553178	0.853378157519195	0.00864896094829422	0.909296485079807	-0.0688484354419388	0.363906073364912	0.140179564052972	0.0635086435369041	-0.400952187401059	3.49844212551946e-08	0.248740088474616	0.000871980223463175	0.210953256633971	0.00494851010138351	0.181132363480021	0.0161369064448397	-0.345975481688785	2.56056532820618e-06	0.0618817301460032	0.414565083151303	0.0927363199190503	0.220892020143695	-0.270474224889085	0.00028277921862545	-0.0641576162185093	0.397578399223513	-0.119769384782379	0.113352398571757	0.174554812739306	0.0205011153092226
JPT1	JPT1	blue	-0.122239146284535	0.10605174177172	-0.0738368741283135	0.33010269390344	0.0891377024542858	0.239410164028515	-0.0784072557501723	0.300962673331284	-0.0869248202054037	0.25132225499676	-0.044537786587724	0.557242902668956	0.126645240736603	0.0939503414421521	0.228085971592804	0.00233008918060453	0.0186201551424842	0.806235497232967	0.516751882029086	2.10668276455934e-13	0.265728344538937	0.000364597343457194	-0.0885183931075314	0.242703439088715	-0.118351454640459	0.117717811543936	0.226959805127785	0.00245253292227031	0.297591943237905	6.04283364173119e-05	0.12926539986337	0.0872915927262558	0.407135428692725	2.05120723249356e-08	0.288823351630706	0.000101260632513983	0.150654771813579	0.0459528847061447	-0.018814121502758	0.804257479958758
AFG3L2	AFG3L2	blue	-0.121585691359743	0.107946406715327	-0.254108546013857	0.000666150363423288	0.0639431528904957	0.399161121575931	-0.295038935556835	7.03506736345563e-05	-0.135161563724181	0.0736856676853933	-0.117869304059262	0.119231654100717	0.071562950605782	0.345253646695155	0.104882984012576	0.165948774537461	0.0326423301313812	0.667138642701527	0.624051788691175	2.18957981359641e-20	0.398517020962902	4.30430641946557e-08	-0.216315378631701	0.00393258426605955	0.254677371909187	0.000647195007060792	0.232736326662643	0.001881075994834	0.313897649932433	2.21165740233633e-05	-0.133514336079883	0.0773012220451819	0.333247314768902	6.20199564788147e-06	0.256551117477155	0.000588216019351563	0.254860013535887	0.000641215002547519	-0.0125281947355331	0.868922376853853
FOXM1	FOXM1	blue	-0.120884190776031	0.110009837169864	-0.235286399264834	0.00166977551466718	0.095507269285724	0.207343772898009	-0.143666960095469	0.0571376009445926	-0.0924503822536903	0.222325085815542	-0.153146149370536	0.0424356375363556	0.263337238916506	0.000413670985018627	0.11413670839774	0.131467915050949	0.176265336166608	0.0192778510253237	0.697194096791907	6.06813687370159e-27	0.0518233154270623	0.494559946028886	0.120312917410696	0.111712929848322	0.14472793149116	0.0553073307299114	0.183203713948173	0.014941723946788	0.220496103051655	0.00327526708764082	0.126399445930086	0.0945951669684846	0.15417668808538	0.0410482389601739	0.195265463809434	0.00940202656855938	-0.0281445251253062	0.710792280057831	0.137816752317298	0.0681473003158077
LRR1	LRR1	blue	-0.120801464571954	0.110255195339959	-0.228895735569801	0.00224550566652581	0.10443621493744	0.167769760013585	-0.0777621956283678	0.304969187178006	0.0665177518882378	0.380409719933528	-0.0210584963844735	0.781463309138294	0.262458373123283	0.00043319601751444	0.211707289435471	0.00479271291586531	0.111115425337473	0.142061022414889	0.72452741342543	6.25028368393864e-30	0.262053042191581	0.000442485298781828	-0.0172740529883307	0.819995904511173	0.12101685426845	0.109617262832501	0.24867378566193	0.000874853215877981	0.30336940322497	4.26107257938793e-05	0.150836256855965	0.0456887010786969	0.228907544203314	0.00224429310430566	0.375554449346464	2.8057213507813e-07	0.0812368485141449	0.283800113560462	0.160963281578069	0.0328313931308094
HMGN3	HMGN3	blue	0.120761344060923	0.110374343237584	0.202358170511838	0.00707320318700494	-0.0672815660541983	0.374951594836345	-0.41803652845358	7.79102571437118e-09	0.0766057511771994	0.312239390459259	0.256117303489153	0.000601411894545561	0.0677804966360764	0.371412340954567	0.214173063740477	0.00431349061200321	0.257651571888929	0.000555931411255549	0.446758161910712	5.12424430799856e-10	0.0678878959848587	0.370653180443352	-0.246180952716702	0.000989396296687882	0.279342671281705	0.000173679403045682	0.303766175139693	4.15892858564336e-05	0.37971493131014	2.01889482694771e-07	-0.0831427968152194	0.27261741435955	0.256605538058611	0.000586579635077025	0.2865104110108	0.000115710649687424	0.080581193899624	0.287717202581837	-0.218227874168375	0.00361841957829322
CCNB1	CCNB1	blue	-0.119858112573577	0.113083491186104	-0.336003852374168	5.13761869278352e-06	0.0704583630833536	0.352769518987523	-0.229533105326533	0.00218090173292861	-0.0289061023589162	0.703329514067804	-0.04438894096431	0.558562417787072	0.123694421760466	0.10192620380909	0.256673114272405	0.000584553518747282	-0.14655551507258	0.0522682809659582	0.766397868048204	2.81225335283356e-35	0.11177337126735	0.139700519179652	-0.145899637906584	0.0533425989684743	-0.0835995158988284	0.269982735163358	0.420077633162126	6.47435899494181e-09	0.233989147957244	0.00177439929963721	-0.0168909556516088	0.823922343297273	0.492581589148759	3.80755685492682e-12	0.287112137512233	0.000111776332273268	0.26991738306837	0.000291408209386065	-0.050650345778524	0.50439317723406
RMI1	RMI1	blue	-0.119827720278249	0.113175544969814	-0.231359144997113	0.00200505479399806	0.307195479937013	3.36721175578227e-05	0.0703037889849471	0.353829402027893	-0.153137550900638	0.0424473769049189	-0.161061782623692	0.0327232556003476	0.270957640705213	0.000275481138929854	0.0904651230021836	0.23245696941519	0.193703127853428	0.00999809102352161	0.589452116851196	7.5379784655425e-18	0.162028571315441	0.0316778390485919	0.171321823319116	0.0229972130852374	0.111700141380335	0.139961755464189	0.111928183562623	0.139149474988544	0.251489138531031	0.000760222133536653	0.26651497185997	0.000349671383407665	0.0718104825903212	0.343583365895582	0.338858204297608	4.21947963859866e-06	-0.067597125026636	0.37271072549076	0.232195724266376	0.00192888586947629
CEP55	CEP55	blue	-0.11952304378569	0.114101602702503	-0.221180593418299	0.00317764617981491	0.159519587096183	0.0344514531721974	-0.285759058042571	0.000120805079525042	-0.108726748462147	0.150886543782492	-0.0330470745904723	0.663261980580244	0.277951745501958	0.000187683283429501	0.275230197563224	0.000218176470969398	0.0166230846760403	0.826670408741207	0.815186220416665	3.98638414087349e-43	0.0875410897590081	0.24796440035324	-0.0371763590868093	0.62423637514904	0.00413838218199632	0.956528150092901	0.359301423769305	9.71911383000808e-07	0.373380832574523	3.32605332687807e-07	0.0867753887822809	0.252141174141894	0.380698533410441	1.86651292112014e-07	0.44643366786522	5.29186187625835e-10	0.259787488246237	0.00049789015860332	0.0615251770245441	0.417264330756019
CPOX	CPOX	blue	0.11876227425281	0.116439766329504	-0.0213353027436476	0.778664447671445	0.00492407517503963	0.948285349329828	-0.296176306866643	6.57550905434896e-05	-0.224500029428674	0.00274050624319283	-0.047310789764037	0.532939264545136	0.354190246818712	1.41664509657342e-06	0.101601527038744	0.17967160188848	0.13727668204424	0.0692454402783654	0.655269163672867	5.80421232222016e-23	0.260195080391982	0.000487471804647598	0.0100426618031535	0.894758911570031	0.175408448710577	0.0198825045953506	0.175508512664212	0.0198110593606266	0.512169056300034	3.71198712714888e-13	0.0223902558002247	0.768023896772901	0.317015126988226	1.81257482021827e-05	0.559217448440587	7.22103574430546e-16	0.0521161836578344	0.49212072450173	0.166525566868738	0.0271804714208802
SNRPA1	SNRPA1	blue	-0.118747167279318	0.116486571413775	-0.111900181885557	0.13924902201964	0.00278851700093049	0.970700028327772	-0.122660677763856	0.104843467133599	-0.0471430375308716	0.534394263500553	0.00587153280307341	0.938352828542432	0.282342096056696	0.000146730489686626	0.167958690840072	0.0258672006415921	0.165682145008432	0.0279797077403235	0.710093424442029	2.60921540897131e-28	0.0830437235692836	0.273191233040874	0.0894824164288948	0.23759068798519	-0.0877190516968821	0.24700056150257	0.236667412004687	0.00156460510772629	0.39400114268324	6.29437621875734e-08	0.0723643559475346	0.339864541609962	0.297635824974746	6.02698780474618e-05	0.263639574209	0.000407144849089142	0.170420722302824	0.0237379272301485	0.0594094148187016	0.433491468609322
SGO2	SGO2	blue	-0.118548623738263	0.117103070223185	-0.157157444305113	0.0372480552857431	0.219595398248368	0.00340784908793107	0.107927302101858	0.153930969753681	-0.143176842919641	0.0579998073023751	-0.0901380436372462	0.234156914917357	0.272523953044955	0.000253019218449897	0.151251373285479	0.0450891921887485	0.105637871274228	0.162905484444631	0.600562340957325	1.24736191289287e-18	0.113006102567895	0.135358581706578	0.226864767222906	0.00246312849575577	-0.192815878923746	0.0103512447461962	0.116950015942107	0.122159868480843	0.228845210549681	0.00225070051978541	0.222244321629025	0.00303114833931365	0.133025972201119	0.0784002665247482	0.230539043870482	0.00208236959644144	0.0563003493598805	0.457981127311347	0.299505512994306	5.3869514914626e-05
PPAT	PPAT	blue	-0.118353740304214	0.117710670860291	-0.298813598304758	5.61598061880184e-05	0.077611196361815	0.305912099022614	-0.0865880432541244	0.253170474415883	-0.179296691119763	0.0172648772419359	-0.102348516764287	0.176476526687357	0.279473455817445	0.000172414033773879	0.0994335721793136	0.189185601947029	-0.0909297383200851	0.23005715631657	0.446643270599605	5.1829955698075e-10	-0.0510455064540813	0.501069093292469	0.0247695296377549	0.744187162982431	-0.0954318705698289	0.207704331341659	0.205830121586183	0.00613278991612613	0.303515474726886	4.22319693523677e-05	0.0684735634986257	0.36653017136767	0.174028537203375	0.0208907299129578	0.389812430309079	8.90955518277783e-08	0.276031672771206	0.00020874860262496	0.0771608249905956	0.308735802594672
TACC3	TACC3	blue	-0.118148121197742	0.118354398692052	-0.199588365223167	0.00791330704317883	-0.00621292770157023	0.934776118164227	-0.351674989290733	1.70115844336629e-06	-0.0643088012357461	0.396464923160328	0.0628403818827115	0.407358662679523	0.122389627579406	0.105619153075003	0.251570642551594	0.000757119581274877	0.00890124170230523	0.90666258964835	0.777651332447363	6.56621580870027e-37	0.0613802159658027	0.418364672964161	-0.199416109381219	0.00796836589325027	0.00223137612716441	0.976552232418826	0.475905889810921	2.46702812029844e-11	0.31615903250667	1.91480436590855e-05	-0.0780894986945644	0.302931920321146	0.455130296678366	2.20722403056495e-10	0.271268646439304	0.000270878833932904	0.320482705828542	1.44887962156855e-05	-0.103865063751751	0.170119327252364
CARNMT1	CARNMT1	blue	-0.116614005632502	0.123243962489655	-0.314498238035495	2.12884181810768e-05	0.28758550740195	0.000108769553603817	0.128419847095886	0.0893978779239406	-0.0694171099881776	0.359947659132351	-0.158262592621245	0.0359166601506891	0.308748995933076	3.05736875689109e-05	-0.0855083621181339	0.259158903997188	0.124877155535811	0.098667467030759	0.456090146873304	2.00111988379565e-10	0.119381582097945	0.114533577881475	0.146760972715393	0.0519354567315575	0.0511574506500145	0.500129516853406	0.047668725765216	0.529841362845442	0.13749032249557	0.0688093289418466	0.225092924708036	0.00266842383887427	0.0649318934199227	0.391895586036101	0.212903461522909	0.00455457442015125	-0.0830420984186092	0.273200652511782	0.266054097541828	0.00035834606759851
NCAPH	NCAPH	blue	-0.11550313134374	0.126881116860751	-0.321902478362287	1.32087320577282e-05	0.101069867387282	0.181971480280752	-0.0582062729390569	0.442878198398585	-0.0424918105391534	0.575510986949414	-0.155250318513244	0.0396435496482411	0.207927625572071	0.00562032585535027	0.0745390425197374	0.325511782629908	0.168027113459412	0.0258058848053268	0.739156150398033	1.1087871101051e-31	0.142463913631287	0.0592730911680012	0.0555684956210431	0.463855719357047	0.0181811994102975	0.810716371958051	0.265884107736874	0.000361595707235876	0.120987526512893	0.109703954105833	0.0728077381436329	0.336906086432406	0.269811746292163	0.000293072532924169	0.108596823605825	0.151378199385059	-0.0755659001454193	0.318872486776666	0.0676322956030766	0.372461480215577
DFFB	DFFB	blue	-0.115356595617514	0.127367014555569	-0.187963276588884	0.0124842069161326	0.014314755139597	0.850435216351053	-0.160678584918371	0.0331456487622182	-0.14563813904331	0.0537759984245508	-0.0636523526053933	0.40131319835882	0.332590382295891	6.48489146605908e-06	0.125195292301695	0.0978051420963277	0.208758362566384	0.00542818660660095	0.560180969873236	6.28833696121541e-16	0.133112737735599	0.0782040882114824	0.0795740905842169	0.293804071662801	0.0644292313471564	0.395579293388802	0.172903128719509	0.0217454159808019	0.317055519148873	1.80788112251476e-05	0.0231001338048566	0.760888049499624	0.123084078856289	0.103640766304844	0.362372579002602	7.72549373492474e-07	0.0544715085243089	0.472738624474162	0.244197405587793	0.00109020058993172
LSM5	LSM5	blue	-0.114968873619875	0.128659584095541	-0.224748466529914	0.00271009005547945	0.260598452837761	0.00047736005949755	-0.00912603354932198	0.904316543723468	-0.0560130770982896	0.460282114563256	-0.1104475915739	0.144487931643295	0.390069999593506	8.72242228652347e-08	0.077805379059493	0.304699881079715	-0.0566571289844354	0.455132330508893	0.554419704490346	1.42826807633879e-15	-0.000890222174825773	0.990644236294371	0.299424059888423	5.41345018739665e-05	-0.042754759434269	0.57314753915442	0.0177521485751233	0.815102088438878	0.431749821057017	2.19288096944966e-09	0.235470652841604	0.001655380571232	-0.0038360049507703	0.959701702915531	0.339370697583277	4.07208615961044e-06	0.240112573565161	0.00132806284840095	0.405338632058739	2.39813800396051e-08
CDC45	CDC45	blue	-0.11493338001131	0.128778414098998	-0.300768989048585	4.99119956902313e-05	0.156528228049206	0.0380245237693504	-0.277265407724665	0.000194974566257943	-0.0745823352176085	0.325230080531272	-0.037871224466695	0.617766974928791	0.151852475599771	0.0442327483905508	0.205197405748059	0.00629536098250838	-0.00970347106419601	0.89829394432697	0.783323555419751	9.0823971830308e-38	0.109455689927391	0.148150464646923	-0.169014102442985	0.0249351781697777	0.0137440003721127	0.856332979453638	0.41094596787695	1.46809734542038e-08	0.195003059743973	0.00949988862912459	0.016340161517162	0.829575179531483	0.453990456538581	2.47874336646783e-10	0.266737664247668	0.000345549959347759	0.166574429765797	0.0271347731113858	-0.0840863896470329	0.26719322658697
BTG3	BTG3	blue	0.114877103447848	0.12896699717991	0.184597595671233	0.0141816417438523	-0.0876343074796044	0.24745920982757	-0.390506624518621	8.41378554141202e-08	-0.041442989191696	0.584983164940139	0.242805122245057	0.00116648965389074	0.0888080505996285	0.241159229875897	0.304055763680991	4.08583631641705e-05	0.00488471207418172	0.948698189191552	0.402418434684936	3.0854450479848e-08	0.159772407758892	0.0341629525781403	-0.275010527027911	0.000220828837914645	0.0757044159446534	0.31798366826523	0.296046917373893	6.62633248540243e-05	0.268226396825534	0.000319134062647528	-0.25981778334558	0.000497108769853874	0.394424010298148	6.07577605454362e-08	0.307841917890589	3.23485256316189e-05	0.0616603239612476	0.416240008655663	-0.130104286575075	0.0852413311489762
GCSH	GCSH	blue	-0.114571628771423	0.12999435737632	-0.165162869890536	0.0284817004960446	0.324624442379203	1.10478580130501e-05	0.165508352159327	0.0281468680410121	-0.163810293625188	0.0298255022088566	-0.176619423196114	0.0190326837474973	0.353179149368517	1.52508693187097e-06	0.00466502199959473	0.951002544475557	0.00593957199083061	0.937639898020845	0.473030716850317	3.37070795995658e-11	-0.0150040474747093	0.843323645073234	0.305237879316857	3.7998191809213e-05	-0.238454051732148	0.00143751931966269	0.00272942832317013	0.971320626742869	0.33220904308006	6.65467763224757e-06	0.305438616056316	3.7531624150432e-05	0.106911028583511	0.157867644125933	0.286537096730627	0.000115533459421235	0.175324200197243	0.0199428304770219	0.190186703465194	0.0114631899558453
CCNC	CCNC	blue	-0.113854981033389	0.132429266952081	-0.108348439755492	0.152321487910905	0.161847652756645	0.0318712832688632	-0.135539266441873	0.0728762606235503	-0.0826396183664055	0.275540232210725	0.0558343500416745	0.461716907843934	0.397042204478967	4.87614701658391e-08	0.131249481589488	0.082504953576087	0.00582479628570313	0.938842573119834	0.582836287223621	2.13020805972964e-17	0.0678138956161751	0.371176155323411	0.117413436163866	0.120676843597258	-0.0854779881167379	0.259328767804388	0.193828894820958	0.00994890242446097	0.483039808826217	1.12293905854166e-11	0.136109309003894	0.0716683464343591	0.201625965599329	0.00728719237526053	0.480356485190478	1.51304915886869e-11	0.218771214836185	0.00353339072022427	0.237240964216288	0.00152273180791593
TRIP4	TRIP4	blue	0.113640826780434	0.133163639845281	0.232898872732829	0.00186691319102587	0.0437601801425562	0.564152925182379	-0.265916718724516	0.000360970183889581	-0.0316892190232544	0.676302301311109	0.265155295101691	0.000375840201702156	0.156894612429527	0.0375707536450599	0.382978626327313	1.55450478602887e-07	0.0985914533050312	0.192978801961238	0.396846629590231	4.95725142479966e-08	0.257559382071585	0.000558571894361749	-0.0342560659316069	0.651735656628235	0.106723660214665	0.158601622873771	0.207392280577223	0.00574734524999091	0.549071708475464	3.01608409731462e-15	0.139162424719862	0.0654727642391418	0.299823206572391	5.28475776481321e-05	0.442829089767236	7.54924189339281e-10	0.189098071335878	0.0119535362066809	0.132505052289316	0.0795864379483997
NANS	NANS	blue	-0.113560677005441	0.13343928982263	-0.191314339357207	0.0109740222360457	0.0069316918889065	0.927250153271025	-0.324130995983117	1.14129548531063e-05	0.195417854038876	0.00934560365235501	0.0481528772661744	0.525665563013125	-0.0979122294750406	0.196078391136251	0.101837311340129	0.178658518795597	-0.00548719620816596	0.942380900822055	0.475159287054948	2.67604356787838e-11	0.361104967373893	8.4957820477688e-07	-0.370001158427835	4.32258436402228e-07	0.500980307797851	1.42891067188864e-12	0.288356215842118	0.000104035458479147	0.127428418156482	0.0919190095007983	-0.106076361333202	0.161156999165792	0.350333905661964	1.87432483947983e-06	0.157311112880912	0.0370604707141802	0.00588729890339297	0.938187623274611	-0.246525690553618	0.000972775395719564
TMOD3	TMOD3	blue	0.112930039533137	0.135623463902833	0.265164444760835	0.000375658195107542	0.0456573447158068	0.547366546447781	-0.397099718167038	4.85253986156297e-08	-0.089795568228095	0.235946217302364	0.169045099622382	0.0249082464436553	0.227583078962279	0.0023840640790919	0.264075109040469	0.000397910962473855	0.22091786706146	0.00321480055846267	0.536930691716506	1.56802768528366e-14	0.252464445743393	0.000723852277851542	-0.130814426387179	0.0835360585016049	0.152615592615666	0.0431651162086209	0.214392323790321	0.00427303693164345	0.55092408519259	2.33160685153533e-15	0.0167467859928627	0.825401103821218	0.419682280000424	6.71137286819529e-09	0.455165017870076	2.19942264367325e-10	0.114373348143362	0.130664569754449	0.0362821170890176	0.632604424047723
DHFR	DHFR	blue	-0.112767150160085	0.136192045286136	-0.319182604461371	1.57630478542584e-05	0.135259934072829	0.0734741640434312	-0.0899411953107682	0.235184203467113	-0.151520713319172	0.0447037408493555	-0.12836990571448	0.0895235407874871	0.0805337558938302	0.288002008198024	0.0617836233314256	0.415306767761095	-0.149020161943227	0.0483903218386586	0.567281108217733	2.23809183589869e-16	0.211707240973976	0.00479272278587982	-0.0679363978078164	0.370310654880609	0.0300530301193505	0.692144129367169	0.20665114112382	0.00592742754974157	0.168496609925042	0.0253885045229769	0.0160468767261101	0.832588772465028	0.333059123856593	6.2818169074714e-06	0.222497216931769	0.00299723043893333	0.116982098100696	0.122056747173714	0.0726910613704288	0.337683012682798
TIGD2	TIGD2	blue	-0.112533806257522	0.137009731197751	-0.0891029426894395	0.239594172893225	-0.0339078368741728	0.655047318460983	-0.234932445736082	0.0016977491422733	-0.106707123630791	0.158666524470126	0.0302297439004339	0.690426562574719	0.116956897285687	0.122137744173677	0.166057942237717	0.0276211508078507	0.00429439078551072	0.954891050209655	0.423262616408293	4.8380168741979e-09	0.316600353161877	1.86144334560106e-05	-0.170204006133221	0.0239191004579132	0.218198145709289	0.00362312465742174	0.231039465653955	0.00203487641518943	0.336747488701142	4.88166263556035e-06	-0.117504491769992	0.12038709874654	0.31284221129309	2.36460453285616e-05	0.381057123384612	1.8137509945958e-07	0.192668914048298	0.0104107919711952	-0.17127751848609	0.0230331613254005
TRIP13	TRIP13	blue	-0.111951620102802	0.139066198959587	-0.249025290765613	0.000859720622636999	0.219765949338125	0.00338237859166843	-0.0587264964108337	0.438805430070184	-0.191895490240842	0.0107291738150034	-0.18535204788988	0.0137845193425961	0.334710327258522	5.61346235492429e-06	0.0809486578604161	0.285517424913313	0.0961314272103471	0.204376313149723	0.742684021935668	4.02609292224506e-32	0.0268582347615213	0.723459061539711	0.155301691119639	0.0395773626699272	-0.0540060708790294	0.476535391599161	0.183604265180639	0.0147197430290755	0.310170694280724	2.79753651521686e-05	0.137690619664674	0.0684024903712004	0.215112284359287	0.00414259109658947	0.310336088489606	2.76869811844103e-05	0.0965714736690656	0.202302671011428	0.179483109463528	0.0171472829037252
BRCA1	BRCA1	blue	-0.111418355867128	0.140970458099732	-0.270448613029773	0.000283170843188616	0.175930379515785	0.0195122861776495	0.100956394412607	0.182465138075997	-0.15909083968769	0.0349454253986817	-0.234589004390145	0.00172529978836931	0.345700543374749	2.61104866169203e-06	-0.0198768736639465	0.793442172508214	0.178116717864588	0.0180256066263916	0.629527107340129	8.11920373618316e-21	0.0847887045370896	0.263204083261324	0.245493944243656	0.00102329897118962	-0.045965501672206	0.544663238034459	0.0784390278629362	0.30076623686825	0.141377274398315	0.0612579813770967	0.260273467089026	0.000485491437564727	-0.00670291354123321	0.929644955131559	0.126858392377956	0.0933939864241281	-0.0398479779322467	0.599524175128463	0.226710294032226	0.00248043900536081
CHCHD1	CHCHD1	blue	-0.111222958370139	0.141673165375904	-0.0448470502624004	0.554506104237551	0.177279986987232	0.0185825311225968	-0.268983917139478	0.000306423990573154	-0.000404094477842659	0.995753104396018	0.175738289329294	0.0196478403147807	0.110489491267275	0.144334747889899	0.309693355014398	2.88236186877538e-05	-0.152567920303302	0.0432311736261291	0.588831314351108	8.31818668901887e-18	0.161339010539379	0.0324205278469608	-0.182079582781132	0.0155803923557304	-0.0421856047536454	0.578268976876297	0.297967506290654	5.90847205772186e-05	0.452638918522218	2.84272067511137e-10	0.103230399289101	0.17275875112631	0.507510292494182	6.54558404894635e-13	0.414058192506118	1.11369408347573e-08	0.328934910873614	8.2962680429641e-06	0.0184918854173613	0.807544233882079
CDK4	CDK4	blue	-0.111156929754973	0.141911225931832	-0.209226571857626	0.00532250534658964	0.299997596833059	5.22943799562411e-05	0.162631815711698	0.0310400266267136	-0.175934644759737	0.019509285496221	-0.162682143060871	0.0309873126894076	0.395575869530832	5.51668163925955e-08	0.0435801133156609	0.565758860780081	-0.054822957473474	0.469882685998999	0.556022178741324	1.13868186820109e-15	-0.117943860246054	0.11899658120609	0.303816743638951	4.14607707867628e-05	-0.172740477623525	0.0218714023275348	0.00611787188765261	0.935771866534617	0.363145903104134	7.28882111304356e-07	0.295337910885654	6.91143128613191e-05	0.0764309428749673	0.313348125065591	0.415837741916047	9.49742163031885e-09	0.187487974308928	0.012712550067961	0.236403750218052	0.00158420465463784
DNAJC9	DNAJC9	blue	-0.110627709459691	0.143830302121677	-0.105347686835834	0.16407037333869	0.225886719808156	0.00257460632342978	-0.2441752330486	0.00109137879475581	-0.027051192056367	0.721554015208799	0.0791089021867488	0.29664434239193	0.243032957300876	0.00115368000841163	0.285652325337942	0.000121545539831392	0.00550059450618955	0.94224045364693	0.787415339216019	2.10006317074843e-38	0.0208816737622377	0.783252681264604	-0.028737446780346	0.704979774768437	-0.0812264755294078	0.283861805028796	0.348529770045745	2.13391268765531e-06	0.484036735201115	1.00451704218879e-11	0.1017466143906	0.179047712289384	0.4227606507585	5.06636253560668e-09	0.461427621011842	1.15373838047501e-10	0.334033107748795	5.87897923272776e-06	0.0794027731952969	0.294847962496841
SEC11C	SEC11C	blue	-0.110603800667025	0.143917464459751	-0.0340643589201571	0.653557954968903	0.173416850421861	0.0213516005545976	-0.423555816723208	4.70926626146698e-09	0.349917537029951	1.93141862184826e-06	0.384456374138624	1.37969645863334e-07	0.0206027483777447	0.786077599697559	0.228112369873505	0.00232728677052158	-0.292263891495961	8.28584746931473e-05	0.390228528255932	8.60912746651241e-08	-0.0767227476460394	0.311498765011322	-0.257330262707174	0.000565184518689254	0.0535486246606601	0.480283046188596	0.409074459767114	1.73109994791655e-08	0.295194644555417	6.97042008604276e-05	-0.0782742811022551	0.301785730765381	0.400602599671242	3.60448711216441e-08	0.353853005931061	1.45197058948502e-06	0.390347762412651	8.52484710617043e-08	-0.131951262537446	0.0808632736987916
ZNF165	ZNF165	blue	0.110589501018691	0.143969614707733	0.0251960565188416	0.739938834204239	0.0197701026615005	0.794527008075049	-0.529012460372319	4.43627573928986e-14	0.0285956008743104	0.706368774931431	0.272080360908006	0.000259201361919393	0.130728812494926	0.0837401813319977	0.405862509636366	2.29154707487016e-08	0.0888502301826756	0.240934937286939	0.587906208118488	9.6294076987937e-18	0.165345295907616	0.0283044765311266	-0.362388265421286	7.71639297311463e-07	0.0318664827989334	0.674594351818013	0.528415999236638	4.79255235308125e-14	0.204038302721795	0.00660318485871468	-0.180250742893843	0.0166703625514223	0.471888144381443	3.81274235883071e-11	0.235955794299831	0.00161801828108056	0.0686086280460105	0.365583376499109	-0.181979762302594	0.0156382392896003
CCNE2	CCNE2	blue	-0.110095745874028	0.14577914396584	-0.227726547648186	0.00236855121829075	0.205338471136239	0.00625878595598494	-0.106571547490434	0.15919937566629	-0.17830791112157	0.0179004027238742	-0.11427724047098	0.130990379910191	0.582513451534563	2.23963183333513e-17	0.241026849701831	0.0012710364798193	0.139483364168821	0.0648477310992095	0.705856400219182	7.47372391169729e-28	0.0569020749502654	0.453182238798702	0.208955635172821	0.0053834326502457	-0.0535982676172296	0.479875574553297	0.176510697229877	0.0191076756948552	0.328000119134325	8.83121437828554e-06	0.164671346209514	0.0289639308058863	0.102157969033038	0.177287533264393	0.404508673449379	2.57683430350994e-08	0.0595576239300694	0.432343107388236	0.321982541599556	1.31398310338276e-05
TOMM5	TOMM5	blue	-0.110049345278764	0.145950077553548	-0.126441731837584	0.094483983102091	0.245533491995935	0.00102131880892168	-0.0513724268990979	0.498327767570209	-0.068002670749816	0.369842942809431	0.00237695188609681	0.975022972150695	0.290934652054863	8.95614379592811e-05	0.115630714002612	0.12645923148656	-0.155367167960435	0.0394931390031162	0.462003612295093	1.08655109027361e-10	0.00640569684871077	0.932757094989578	0.111803075954406	0.13959465842406	-0.0678239640907683	0.371104972804281	0.107665432493844	0.154938210921595	0.373490649438574	3.29768578569322e-07	0.263696168665768	0.000405933859426154	0.0803950055997466	0.288836110979911	0.240814999381923	0.00128404710647292	0.253166025631007	0.000698688368319434	0.351441352590549	1.7301874364796e-06
C1orf109	C1orf109	blue	-0.110004160699669	0.146116677613126	-0.109092594013191	0.149508609728088	0.23285537737349	0.00187069343894201	0.0374609414931185	0.621583318138018	-0.16357650698488	0.0300631661165513	-0.183776894144551	0.0146249660608249	0.447189017334126	4.90960504966423e-10	0.0464963018565684	0.540022263275244	0.261668138907582	0.00045147671795621	0.550695398765368	2.40709681203722e-15	0.126498721425115	0.0943343026185239	0.246677354348942	0.00096554471759488	0.106637611668364	0.158939558004725	-0.0445160337640882	0.557435647328985	0.266022257011928	0.000358952684444669	0.213298241102794	0.00447834484139918	-0.0273798937758308	0.718312724232507	0.421167497924081	5.86202627449324e-09	-0.20802167235801	0.00559827281409603	0.249516766071378	0.000838965406094026
EEF1E1	EEF1E1	blue	-0.108054974000413	0.153441692219317	-0.144340692093498	0.0559696584357365	0.241250643750224	0.00125742347193062	-0.192366364325542	0.0105343311457927	-0.11871230755909	0.116594631232509	0.0213173033339361	0.778846358356282	0.339933116785618	3.91596731261412e-06	0.140382159021258	0.0631232498009918	0.0233030114501056	0.758852349662552	0.679448172423573	3.53749852115055e-25	-0.0346362949446078	0.648127438046066	0.069288217318684	0.360842494240676	-0.0709585770305501	0.349353320855195	0.223812812693047	0.002826259400375	0.47328638366104	3.27883063030671e-11	0.103984972321236	0.169624038155321	0.263421528246106	0.000411841866144945	0.564059540434339	3.58738963926566e-16	0.226320498789926	0.00252461167003333	0.253142031172312	0.000699535506880306
ATP5F1D	ATP5F1D	blue	-0.107788705578181	0.154463443571045	-0.179436718352779	0.0171764815325733	0.0369094450065639	0.626729114976345	-0.148568015755243	0.0490832340562202	-0.114866052110177	0.129004055246948	-0.0168777954730099	0.82405730276037	0.0780870409860115	0.302947184589025	0.0805679665098044	0.287796597492058	-0.0835209815139679	0.270434540223328	0.489958503328765	5.14307661660302e-12	0.28329753643818	0.000139001623409608	-0.141761475118684	0.0605500419463995	0.0461705556853537	0.542868051586513	0.20996669218591	0.00515920414747411	0.138911251185958	0.065965355001539	-0.123398085714775	0.102755848234359	0.297847829941031	5.9509800125741e-05	0.153991590649738	0.0412945878023996	-0.0305939075682611	0.686892067564875	0.0826477556484201	0.275492797109932
RFC5	RFC5	blue	-0.107423287822091	0.155873991176796	-0.155419573913065	0.03942583729761	0.174019183683999	0.0208977120171366	-0.328856732304724	8.33980262765151e-06	-0.0365132210382329	0.63043729331051	0.0944984382990437	0.212205409501704	0.297772552522189	5.97786476955508e-05	0.295634315740091	6.79087215697007e-05	0.0688558538707477	0.363854262273274	0.875445700422258	7.84085330433007e-57	0.0786278490846733	0.299600565231346	-0.0768515043523485	0.310685021906896	0.0633856062727247	0.403293322497237	0.428207992876836	3.05901163444146e-09	0.435999122361671	1.46339427838483e-09	0.10516211745904	0.164818560017612	0.417702350541908	8.02983670724594e-09	0.53050773027768	3.65280362197279e-14	0.210711466719508	0.00499942125264822	-0.02345931904146	0.757285068067069
FBXO5	FBXO5	blue	-0.106968686543535	0.15764229442978	-0.250021648113247	0.000818124623245613	0.236521786742412	0.00157540276092771	0.00203846226937922	0.978578905871677	-0.080722805264285	0.286868124992316	-0.111169441895022	0.141866091099052	0.391830312969399	7.54085859578017e-08	0.111697789403673	0.139970151948497	0.0598804380895543	0.429847916228741	0.606756078867522	4.43742495472621e-19	-0.0160813421478953	0.832234502079382	0.25091203661579	0.000782527232594427	-0.00610781553834632	0.93587721674313	0.133722015536311	0.0768376342634526	0.367587232041022	5.20290576799394e-07	0.186995324995296	0.0129530866468654	0.0916147452477896	0.226550930127199	0.585513702443806	1.40304149214179e-17	0.0386038262660364	0.610977929638823	0.298530580200119	5.71227110120046e-05
MRPS17	MRPS17	blue	-0.106748307592654	0.158504925595241	-0.2465589982685	0.000971183180555936	0.290735509656594	9.06083368041261e-05	0.0810236610564848	0.285069816311964	-0.118791565467896	0.116349056741399	-0.0887573445160316	0.241429055534998	0.397996332686323	4.49841435229712e-08	0.134924210498749	0.0741980273953927	-0.103494169480753	0.17165812854136	0.474641929115428	2.83085435474957e-11	-0.0792408585087556	0.295836821623723	0.27252013476225	0.000253071842210676	-0.236357565074339	0.00158766084468347	0.0757389525907514	0.317762306818985	0.252874404148797	0.000709048586508864	0.413884924131481	1.13104088857804e-08	0.0669321387971473	0.377442580377193	0.184456170266673	0.0142571877460642	0.170148680423955	0.0239655424172929	0.27143248505947	0.000268483158148812
CCNB2	CCNB2	blue	-0.106620842484802	0.159005477820934	-0.282034223323677	0.000149305215516586	0.0783961676215969	0.301031247501783	-0.172682239841135	0.0219166649997694	-0.111847200204518	0.139437522622842	-0.172742668162785	0.0218697014050117	0.235614220801308	0.00164424278199412	0.146038691513887	0.053113316578259	0.0196894967983607	0.795346256662323	0.806900689136257	1.22776273753324e-41	0.144745184389114	0.0552779730033556	0.067433454803075	0.373871963341252	0.0742467769773334	0.327417645495311	0.225889700090756	0.00257425979452324	0.356378772779437	1.20654702049553e-06	0.163151112800368	0.0304997555865736	0.284770568615812	0.000127827041157403	0.300928520667957	4.94321939801037e-05	0.235041503116528	0.00168908491367343	0.0849687940721175	0.262187774461752
POLE2	POLE2	blue	-0.106247262646125	0.160479346866593	-0.279607378489402	0.000171127213550645	0.137553065261269	0.0686816759381262	-0.206593097087121	0.00594174172254474	0.0467021504919854	0.538227749407381	-0.0217503149784866	0.774473487443167	0.269112532293062	0.0003043132603888	0.207683099930865	0.00567802875713049	0.114285147221349	0.130963552047362	0.762774750409953	9.01595942087207e-35	0.0403219848178102	0.595185936193734	-0.061113595060024	0.420392903020171	0.00834531257602849	0.912467984294592	0.3545733544873	1.37750923409958e-06	0.217917867538281	0.00366775575656971	0.0933829085236589	0.217675678951521	0.3281679817142	8.73280635937448e-06	0.355911515114228	1.24874215447505e-06	0.122921515401556	0.104101247320886	-0.011092835491035	0.88382747692601
HEATR3	HEATR3	blue	-0.106171913840681	0.160777853880261	-0.125288430367641	0.0975538198231528	0.25508694930325	0.000633855717694552	0.193805018885048	0.00995822405162448	-0.168694771904484	0.025214085047842	-0.13838384311069	0.0670095402946994	0.360646908731406	8.79175270365391e-07	0.0107599902243885	0.887289846947353	0.21812414853463	0.00363486004152967	0.415036803093832	1.02042981510143e-08	0.139957258917338	0.063933747030962	0.381217135633576	1.79067118894146e-07	-0.11923686079639	0.114976825999585	-0.0608987004587055	0.422031801251411	0.359392511616242	9.6534951007358e-07	0.301574292113544	4.75339239951771e-05	-0.0329202005450432	0.664476230936805	0.343212487937006	3.113021118681e-06	0.174639520348502	0.0204389948018793	0.374562395493455	3.03272382488853e-07
ACYP1	ACYP1	blue	0.106143024191368	0.160892415339161	-0.00146034428056082	0.984653144393693	0.0921278887011447	0.223949267387153	-0.275846646993247	0.00021089078635694	-0.0464158686458705	0.540724256426713	0.115157424348324	0.128029745834803	0.25085588426935	0.000784729373076143	0.147082064147222	0.0514188363780176	0.258254740477273	0.000538937984688379	0.553864957315223	1.54437903539359e-15	0.128443831674428	0.0893375778317233	-0.142014882050472	0.0600867962228803	0.0682567564799616	0.368053142616528	0.23199345608935	0.00194705659747003	0.302656566763325	4.45053533404657e-05	0.0599928759893405	0.428980778651031	0.29804732435228	5.88028003368463e-05	0.361623896805935	8.17197385487968e-07	-0.0614453337478901	0.417870180211465	0.105171544238435	0.164780491425301
PKP2	PKP2	blue	-0.105905966864449	0.161834772645717	-0.264901504516686	0.000380921333288351	0.0214884994506825	0.777116655619467	-0.0886897128078785	0.241789276450674	-0.0251558694895919	0.74033877527581	-0.235395297762648	0.00166125400526406	0.0294902309889552	0.697624677908677	0.0219827684650623	0.772128913551532	0.0727918143081953	0.337012052729259	0.544269537217671	5.83525513664591e-15	0.501342339668416	1.36897412625839e-12	-0.0746596106647832	0.324727646340058	0.290445563112027	9.21530998523353e-05	0.0603783718785368	0.426015443124144	0.230135238316041	0.00212142567899052	0.0779888918804346	0.303557180710839	0.275664302679654	0.000213021932754578	0.39873096478209	4.2269059038357e-08	-0.0288938939122355	0.703448924852648	0.167582307908457	0.026206727815838
KIF4A	KIF4A	blue	-0.105517850189068	0.163386533594595	-0.222013884797848	0.00306235593916215	0.203408819499576	0.00677591850971446	0.0577567546525826	0.446414613274829	-0.104997216061333	0.165485551053983	-0.203009507907881	0.00688756770322289	0.240802830803728	0.00128479811860704	0.160388425144878	0.0334685570388183	0.132628748043968	0.0793034726786359	0.617275205854739	7.27741850105202e-20	0.0231918031446495	0.759968023611592	0.263698929443326	0.000405874870621086	-0.063965880102337	0.398993218706607	0.122087862439385	0.106488040375366	0.228510029821794	0.00228544025864734	0.530210610073555	3.79689586485518e-14	0.0610034775576457	0.421232253104838	0.17739007948345	0.0185084115920767	0.0545816450753473	0.471842616870254	0.234140636819164	0.00176188087096587
SELENOP	SELENOP	blue	-0.105441341365754	0.163693737499743	0.158017382372017	0.036208544404065	-0.0773044757208658	0.307833302788323	0.339724353357067	3.9732411373734e-06	0.382991655137564	1.55287464469262e-07	0.0471310078863056	0.534498678945167	-0.0804160049797763	0.288709768855865	-0.150704588510811	0.0458802409828053	0.0642012990597945	0.397256483719418	-0.402231620510241	3.13533207258912e-08	0.196620017487178	0.00891089865375962	0.304348340862483	4.01321804532295e-05	0.206504081336581	0.00596375379201947	-0.361006510687246	8.55858511565783e-07	0.00942991566051629	0.901146389753626	0.176521300029013	0.0191003513374851	-0.290649178141052	9.10657358417152e-05	-0.0890372158910664	0.239942383067619	-0.186691430315158	0.0131034458955313	0.178654009407419	0.0176756787382285
CHEK2	CHEK2	blue	-0.10524526528654	0.164483006698299	-0.287655956611041	0.00010832859170316	0.181371833290744	0.0159946006623201	0.0384019493564249	0.612845456384291	-0.0524082010485147	0.489694974052745	-0.134010195530777	0.0761980754013303	0.245098336533899	0.00104330186811658	0.0232070036978703	0.759815497984989	0.150909685842254	0.0455821732475558	0.508027858501183	6.14844540766707e-13	0.0400035273404356	0.598098980332925	0.107719773170962	0.154728790922925	0.00376745004999731	0.960421299968525	0.119072823039295	0.115480852180623	0.0591160823570299	0.435769429503495	0.237794778532293	0.00148327309514368	0.229861870341751	0.00214824258050514	0.192055116934168	0.0106627690268321	-0.140102548555556	0.0636556537392509	0.0699408447144429	0.356325868504705
ZNF440	ZNF440	blue	-0.10510706043589	0.165041030444208	-0.139386568985645	0.0650357246881937	-0.0231861802615718	0.760024447177	-0.0756831208444435	0.318120208389293	-0.0859154339182125	0.256889765146605	-0.184456240002386	0.0142571504083839	0.167655639786186	0.0261402787731763	0.0514430884831899	0.497736290116824	0.381862693249001	1.70038363768168e-07	0.420314421369355	6.3362908202077e-09	0.497129202993276	2.24707586691624e-12	0.042457038282364	0.575823869739658	0.341951145320007	3.40131647273695e-06	0.000638966411312902	0.993284727372669	0.258253556195531	0.000538970874885868	-0.0990413810872345	0.190945334237651	0.151011890750483	0.0454342439163519	0.397132144036815	4.8392787419504e-08	-0.208524564354868	0.00548165784131936	0.0931467250734523	0.218846640009488
INSIG1	INSIG1	blue	0.105074758756225	0.165171656993411	0.138718740707092	0.0663449443841981	0.161963165467302	0.031747657673719	-0.0273809744805622	0.718302075769978	-0.244609881825132	0.00106849396742604	-0.134761907286002	0.0745500401369756	0.134698272352456	0.0746884239112287	0.0189000012336673	0.803382097189534	0.0165928092260588	0.826981135066538	0.371669518271837	3.79945471955995e-07	0.233776675947731	0.0017920937165486	0.130680996149055	0.0838543604176613	0.0846707164669894	0.263871391147436	-0.108945477378073	0.150061566528964	0.325651906050992	1.03228117435469e-05	0.161876745132215	0.0318401091459377	0.0723713496224906	0.339817748730033	0.269132213940943	0.000303991454025272	0.0648700496653289	0.392347685346237	0.293296817693642	7.79774229404619e-05
MND1	MND1	blue	-0.105017127000951	0.165404908824092	-0.264821910927552	0.000382527937091318	0.15281944262977	0.0428836033613528	-0.163423006040136	0.0302200887972841	-0.112768666615595	0.136186743549674	-0.0330833490072691	0.662914976585306	0.265623402279718	0.000366632637976191	0.182294316754437	0.0154565842288212	-0.0363007448890453	0.632429629353344	0.845941620636153	2.199438495933e-49	0.113097633952676	0.135040357933186	-0.0214402604781034	0.777603934079236	-0.0858084452301358	0.25748482297293	0.333748287026519	5.99417113004008e-06	0.33418272432444	5.81931336731337e-06	0.0803162228887082	0.289310433925123	0.412727879242302	1.25373167901276e-08	0.439220754663886	1.07291074785432e-09	0.206357255036126	0.00600022062460993	0.0741960825719691	0.327748952935364
GINS1	GINS1	blue	-0.104985529216871	0.165532898148476	-0.313129240053049	2.3220508754424e-05	0.548107033342299	3.44657459343488e-15	0.113850137933259	0.132445840362466	-0.128340369586571	0.0895979261372364	-0.210143984851998	0.00512075863859161	0.41057695796015	1.51670365324048e-08	0.0951667150333213	0.20897589150369	0.0753995402615483	0.319942102328732	0.526684093626591	5.99248781520507e-14	-0.134033811565254	0.0761458556508001	0.318549925886378	1.64207814608561e-05	-0.179337697343172	0.0172389501684751	0.0998721799676624	0.18723167318018	0.199811580151405	0.00784246252410186	0.290743254224628	9.0567410085257e-05	-0.0226402507872175	0.765508634463489	0.175829327608465	0.0195834951469867	0.129836631792497	0.0858912509577355	0.241119869931382	0.00126536192244136
KIF20A	KIF20A	blue	-0.104815089081476	0.166224553666049	-0.174418299525974	0.0206015710769214	0.0471628349342928	0.534222447339186	-0.20674734695861	0.00590377017931648	-0.12090925644904	0.1099355792232	-0.0830005016975263	0.273441824545566	0.160402296863809	0.0334530592071735	0.215709225873541	0.0040371627131959	0.0132226358622505	0.861727348165498	0.753909507230328	1.43134227411705e-33	0.18739510684482	0.0127575906373419	-0.0817034401204297	0.281034448914116	0.0393902080261145	0.603727231283796	0.28441652275934	0.000130433523937355	0.238940186562739	0.00140461155835542	-0.0445273262806172	0.557335584015209	0.378261118307522	2.26613040186775e-07	0.242295859293473	0.00119559455615523	0.0881892672029291	0.244466409997897	0.00814777352051481	0.914531954913682
NIPBL	NIPBL	blue	0.104344490910057	0.168145451563405	0.180467585028103	0.0165377505678059	0.0196335039554008	0.795915479243735	-0.222686968236763	0.00297200710303045	-0.0488485902580341	0.519694401680541	0.10102165065213	0.182181124339199	0.238146796130056	0.00145868004945217	0.172702570711477	0.0219008545829633	0.361490219061974	8.25424241167351e-07	0.403196166110067	2.88584174387074e-08	0.180517628856713	0.0165072765338848	-0.0134447753032544	0.859428155384226	0.195013304727023	0.00949605099456359	0.154846887566969	0.0401665626578019	0.451584663546854	3.16204677914871e-10	-0.0295378141151376	0.697160702105667	0.160066769399565	0.0338296301021908	0.356761533954328	1.17299887050788e-06	0.1523229541739	0.0435719493741001	0.0413791024581301	0.585562456208566
HPF1	HPF1	blue	0.104289728746726	0.168370049682368	0.325684411999005	1.03006254921739e-05	0.0456354333478445	0.547559014309281	-0.455639553996328	2.09543997123242e-10	-0.00101408454424499	0.98934258043465	0.476153916411357	2.40116479251834e-11	0.128548707070499	0.0890742899264023	0.437077733850524	1.31943367864954e-09	0.00561778654621175	0.941012068686004	0.494440340785654	3.07215713682442e-12	0.0382497689571112	0.614254899904548	-0.327248516210244	9.28485962897531e-06	0.0172672596825368	0.820065491783568	0.482076326741469	1.25021065884295e-11	0.371559817952398	3.83190373143769e-07	0.0117050812603705	0.877464475687107	0.424030501026327	4.50779951514092e-09	0.336561018373684	4.94468284488124e-06	0.138976075264274	0.0658379358436912	-0.170832690754268	0.0233967769814621
BRIP1	BRIP1	blue	-0.10381751170253	0.170316040940234	-0.223388812025784	0.00288037185233487	0.214683822300978	0.00421978339576984	0.0468646333967845	0.536813380175836	-0.0821897865461138	0.278171057850175	-0.200624142904866	0.00758930298083628	0.109100665615749	0.149478316232343	0.110896000119673	0.142854966584409	0.264819306290146	0.000382580617863408	0.591175052266684	5.72877817000933e-18	0.177869226716142	0.0181888062142088	0.112089330958024	0.138577645366317	0.0854141414880437	0.259686073389908	0.146230612724564	0.0527982032541442	0.178517576862184	0.0177639709438721	0.262061459293791	0.000442290537889293	0.192182559335887	0.0106100132876514	0.187170508069125	0.0128670998798154	-0.0956934521205254	0.206455371061881	0.0673684065440744	0.374334095397019
RAB3IP	RAB3IP	blue	-0.10381316246408	0.170334041334523	-0.173930945304153	0.0209636784399296	0.25678033783013	0.000581351919310173	0.102994989350135	0.173745446201435	-0.258478471900813	0.000532757603887295	-0.269582772037241	0.000296710403268433	0.239475842948451	0.00136914998003544	-0.00390848320236822	0.958940959215592	0.105020013868712	0.165393219019576	0.440191175031291	9.76523834792773e-10	0.263709483494897	0.000405649438156118	0.291114009558112	8.86282543985292e-05	0.126770604792509	0.0936228058494622	-0.130700539910039	0.0838076774219046	0.337681929710737	4.57717407428356e-06	0.224293385666955	0.00276604082051214	0.046163733185028	0.54292773350328	0.451564232100041	3.16856593761147e-10	-0.0197766308872793	0.794460667390501	0.333284424416658	6.18636956020485e-06
GTF2A2	GTF2A2	blue	0.103778867594355	0.170476028607432	0.0895122699498648	0.237433571391746	0.0394734222149573	0.602962216895479	-0.55152343888304	2.14455524379592e-15	-0.040613892652716	0.592521404749451	0.250597692892852	0.000794928506744649	0.126900025671569	0.0932856243410439	0.409675100170539	1.64210617152001e-08	-0.0402036141893675	0.596267964854425	0.660063266298199	2.19176468876607e-23	0.0967815751129176	0.201317983581245	-0.306965824598009	3.41544946169432e-05	0.0580774880890835	0.443889738220931	0.467798729528064	5.90427838895336e-11	0.559103428732451	7.33997159838235e-16	-0.016631273127872	0.826586372742812	0.557469461640661	9.26980809372768e-16	0.488765026387958	5.89206407220562e-12	0.37945409656948	2.06126144879992e-07	-0.0963413569339577	0.203385151938418
CHORDC1	CHORDC1	blue	0.103525721412481	0.171526822341914	0.072525330935893	0.338788537042625	0.117078478562938	0.121747358278806	-0.154865895407633	0.0401417910642102	-0.109743610341831	0.147080168684756	0.17928817617782	0.0172702652476455	0.364225592677816	6.71841303427817e-07	0.290651023866269	9.1055934299586e-05	0.247212773798655	0.000940411004196958	0.56142489923237	5.2565918463396e-16	-0.17824299575771	0.0179428279397347	-0.00248025876178684	0.973937797587222	-0.303264057677773	4.28858619967969e-05	0.35633729643083	1.21023679033556e-06	0.325851538664149	1.01872675901958e-05	0.121744675668556	0.107483010868262	0.187830917561335	0.0125474298410883	0.329259833438151	8.11762794321234e-06	0.163794589770837	0.0298414161829526	0.0300390057285301	0.69228050660281
ARNTL2	ARNTL2	blue	0.103426273272058	0.171940937621366	0.164726486918568	0.0289094879776817	-0.026082230187497	0.731137527931741	-0.624785576617206	1.91916830634234e-20	-0.128071804664725	0.0902765602842386	0.290377233367375	9.2520716662399e-05	0.191837797565285	0.0107532635214746	0.463716012715401	9.08439077587163e-11	-0.0608054319413866	0.422744269451182	0.503977836525034	1.00059500435528e-12	-0.0311412700201939	0.681592246328717	-0.281898493446659	0.00015045365790325	0.178939249984439	0.0174923166468416	0.45895081519369	1.49143264651011e-10	0.408194916218576	1.86984164836573e-08	-0.0584517887405257	0.440953420137025	0.350418725192447	1.86289289437243e-06	0.385671224223346	1.25026086091667e-07	0.329052039826298	8.23144628451669e-06	-0.15055458424953	0.0460992710727942
ZBTB1	ZBTB1	blue	0.103291725128794	0.17250239386736	0.25825500707125	0.000538930581022948	0.0548507740390779	0.469657047851348	-0.34286644236613	3.1897123931335e-06	0.0711829225665076	0.347827945629104	0.263286434085522	0.000414777104240854	0.184524446763737	0.0142206722759192	0.262460497655038	0.000433147807028446	0.319808388291449	1.51370300424863e-05	0.347540766541389	2.29038841857319e-06	0.185140862091547	0.0138946883875195	-0.172307181613813	0.0222101020677591	0.248599775244326	0.000878070463637912	0.189398112168672	0.0118165834787549	0.509627889757388	5.06336948850157e-13	-0.0775992463721455	0.30598680222233	0.265977326617685	0.000359810305245286	0.698214606848409	4.75985925315591e-27	0.0431166296434702	0.569902445712556	0.0810280057936323	0.285043901950995
CEP72	CEP72	blue	-0.10326265745297	0.172623868796504	-0.0718704451509047	0.343179525362485	0.109029554213025	0.149745363911302	-0.0811438435668104	0.284353565258364	-0.0292794084766111	0.699681722490347	-0.0340883670257848	0.653329629996834	0.128074349845365	0.0902701097005106	0.102483859763305	0.175902148994436	0.0849573499187948	0.262252277781759	0.441236322125074	8.82083965668008e-10	0.0234673111731255	0.757204958229223	0.0193374970052776	0.798926464954142	-0.110277588858556	0.145110722851969	0.148147007049677	0.049735830724014	0.22954072527304	0.00218013969659813	-0.0127467677670286	0.86665657593491	0.248987461375757	0.000861337577642288	0.213317313773307	0.00447469121365499	0.119795670425878	0.113272682645243	0.152134603937417	0.0438354930375778
LMNB2	LMNB2	blue	-0.102896820217019	0.174158142346082	-0.222571709110952	0.00298730532087966	0.149027586434369	0.0483790121603239	0.00800050334514477	0.916071067870125	-0.185154950093168	0.0138873151998239	-0.214656579705648	0.00422473491254759	0.308360907573015	3.13215104800024e-05	0.0918640679049296	0.225284194562109	0.143343382964582	0.0577056382972039	0.601254910769338	1.11245923306454e-18	0.061417685724193	0.418080092635495	0.22063721092275	0.00325492367005964	-0.0196080607748555	0.796174169917427	0.0888233989351259	0.241077597273254	0.0666916808378016	0.379162608353243	0.0785248373503624	0.300236128507278	-0.0464385132934072	0.540526576076465	0.118072677346124	0.118591274486276	-0.164939136716992	0.0287003466447483	0.317390944707212	1.76934464983266e-05
TIMM10	TIMM10	blue	-0.102521759762604	0.175741554397447	-0.102151472434971	0.177315232425033	0.113375476875438	0.134077901623711	0.0640123086554542	0.398650347360141	0.0879634271402803	0.245681271673987	0.165774315049256	0.027891400011659	0.12618591083716	0.095158211198395	0.111214812727958	0.14170251733855	-0.00765992875188173	0.919631580654302	0.3231520706723	1.21713096660698e-05	-0.0437594930068148	0.564159049300829	0.030823148609358	0.684670572286131	-0.280755877147783	0.000160453642364725	0.219669735547129	0.00339672617717343	0.0961179378038595	0.204440120866091	0.115004265749233	0.128541177965837	0.175586693820446	0.0197553930896749	0.133801071316349	0.0766617552431033	0.0149691229785738	0.843683668973207	0.107634762288959	0.155056502997884
RAD51	RAD51	blue	-0.102323268950258	0.176583828252895	-0.232479649508881	0.00190363985945607	0.111070434322781	0.142223538567011	-0.367357733115886	5.29499437144192e-07	0.00426139993092556	0.955237229235483	0.0481116784864874	0.526020251327478	0.156817223437484	0.0376662181359988	0.267160821093354	0.000337842345998116	-0.0244514615575738	0.747360250464282	0.788165071017001	1.60023146803657e-38	0.140923970993976	0.0621019752252383	-0.190618235824855	0.0112737704100377	0.111401566202782	0.14103073419334	0.431350864294256	2.27710231148773e-09	0.227336869335466	0.00241090106121169	-0.060105545176094	0.428112869588401	0.450816027647236	3.41646768190239e-10	0.30061918982939	5.03665072374593e-05	0.136878863549816	0.0700635166163807	-0.0789660949518417	0.297519911897458
NAA15	NAA15	blue	-0.102290207357262	0.176724410747971	-0.208544229025183	0.00547714231242903	0.0993969279701484	0.189349518102619	-0.0739630685446809	0.329274562061316	-0.239821288964936	0.00134671692475544	-0.178516518858272	0.0177646571245276	0.34973949336773	1.95633473018007e-06	0.0913757439074071	0.227769946837951	-0.0355475980365646	0.639512948878315	0.565600530282508	2.86447488221044e-16	0.101495388079989	0.180129023172931	0.113820776582362	0.132546350951849	-0.00586617726854443	0.938408947172946	0.0934247389539082	0.217468756520552	0.502152353642646	1.24359217923267e-12	0.096844746621651	0.20102259495506	0.199957082995994	0.00779658625004502	0.439349714649538	1.05959117160721e-09	0.379550606078	2.04548736780284e-07	0.101353332474801	0.180742573937135
NAPG	NAPG	blue	0.101887307543574	0.178444244923964	0.190011142516528	0.0115410496119873	0.0330871953078559	0.66287818676696	-0.435857991832342	1.48331807071612e-09	-0.0687321465180924	0.36471884520207	0.131036933953035	0.0830074181242417	0.0620403975932769	0.41336720673385	0.225839009049367	0.00258015959664867	0.0953610197069095	0.208043552506319	0.376188925085902	2.66916829468567e-07	0.434926234083811	1.62158796170529e-09	-0.174964190464991	0.0202024022769048	0.35660609618718	1.18651392413074e-06	0.118130042069948	0.11841112932309	0.424085989312657	4.48479909415477e-09	-0.0915836214963657	0.226709413752103	0.287643567506383	0.000108406017313254	0.430605859130415	2.44281245602377e-09	0.0441811553185585	0.560406949079103	0.134326639862173	0.0755007550163459
NPY1R	NPY1R	blue	0.100940470772458	0.182534491664827	0.294501348642884	7.2626105832475e-05	-0.0970725087825746	0.19996018671264	0.0630428824420805	0.40584594424463	0.273540565058485	0.000239364547720215	0.145462931104609	0.054068009501164	-0.070669472836998	0.351325203095672	0.0123029383630991	0.871258576377159	0.0811118201745726	0.284544296795209	-0.393472083855373	6.57852259379117e-08	0.15668626840704	0.0378282259272134	-0.00944180610263497	0.901022377916098	0.119279728156876	0.114845393907097	-0.178766162957507	0.0176033844512384	-0.0514630009662147	0.497569678297284	-0.0511726940610822	0.500001646701701	-0.165467288524633	0.028186488923165	-0.12149211195221	0.108219897302178	-0.1430286260712	0.0582626489774025	-0.0622398606029091	0.411864226253498
CENPW	CENPW	blue	-0.100653373718394	0.183788235723137	-0.183031259767637	0.0150381928969038	0.138630224074138	0.0665200778826927	-0.122149615908323	0.106309774939499	-0.0268164942983367	0.723871384612018	-0.0146389091489159	0.847089313379884	0.266681195762405	0.000346590751215785	0.154017485879046	0.0412600489602109	0.00636060466719804	0.93322934299046	0.680956425250757	2.53206559472643e-25	0.0224243098702611	0.767681127068856	0.10542364593493	0.163764850917307	-0.0847250083144643	0.263564187927119	0.227710005963345	0.00237033513909082	0.264399053286702	0.000391169140356266	0.188440802931665	0.0122584290636687	0.172195629081341	0.0222980291619487	0.276082379633943	0.000208165077648912	0.112935554105689	0.135604246600782	0.205748901710812	0.00615344683190902
MTRES1	MTRES1	blue	-0.099713244133921	0.187937993529828	-0.130924309465722	0.0832746580422852	0.119071028780065	0.115486374769471	-0.175683369044524	0.0196867460133033	0.000298398971776763	0.996863921562033	0.0232146015103618	0.75973926336752	0.239337546118781	0.0013782262713651	0.122786792588963	0.104484085974694	0.146349942838846	0.0526030585363536	0.536761683040571	1.60368050313468e-14	0.384088860189383	1.42132074798489e-07	-0.150006444345694	0.0469070791779235	0.160019527974743	0.033882937816577	0.205636599974496	0.00618211121268433	0.301979594561449	4.63777467813634e-05	0.0542678786074614	0.474397683106193	0.266851177129698	0.000343466523985897	0.385854891221512	1.23173545056123e-07	-0.0351973913030903	0.642817813378445	0.065149101460286	0.390310204358245
H6PD	H6PD	blue	0.0994460581259498	0.189129773749142	0.239649176775457	0.00135785142601467	-0.0217427675340969	0.774549646840764	0.215672924337145	0.00404350445977257	-0.0858919320150469	0.25702039864135	-0.0243976480827442	0.747897522220042	-0.0874099244969946	0.248676457392971	-0.0799171996074226	0.291720798001351	0.0672320673559777	0.375303845889111	-0.346028286499308	2.5509763882936e-06	0.0866494534961526	0.252832759541549	0.178297320571095	0.0179073181893105	0.0580706392879769	0.44394356868782	-0.212870908678111	0.00456091188072072	-0.234102100208652	0.00176505772442169	0.0273024103843072	0.71907632930586	-0.28618241726593	0.000117909345724009	-0.198858560698113	0.00814891661524296	-0.302348609417838	4.53481238175282e-05	0.0118649785666005	0.875803955808962
TRHDE	TRHDE	blue	-0.0985953470617396	0.19296113656577	-0.09379548462314	0.215640917510961	0.107618068740408	0.155120917000191	0.23707920112921	0.00153443681065546	0.131505090461908	0.0819039323187446	-0.0679415395662772	0.370274354608861	0.0208064057529409	0.784014708124329	-0.0760217951161772	0.315953205895211	-0.096531220726036	0.202491721943163	-0.322181582901192	1.29700094938292e-05	0.214118888994637	0.00432353878856382	0.0534495268859254	0.481097004013462	0.0994701645707677	0.189022021082447	-0.197774764001354	0.00851029682590677	-0.125942444091838	0.0958034218447548	0.0372366557448416	0.623673846635715	-0.154028451371474	0.0412454305898135	0.061416230172547	0.418091145343385	-0.0782284394448647	0.302069815397205	-0.00621020198204623	0.934804669785274
EMSLR	EMSLR	blue	0.0984717294590657	0.193522546329748	-0.264803871981816	0.000382892926441115	0.0493051411360889	0.515794858828806	-0.210003316856711	0.00515124104631172	0.00568017236615169	0.940358208782682	0.0378422792426884	0.618035882263452	0.147162786871416	0.0512896304072732	0.1781230027983	0.0180214788491876	-0.235420422827946	0.00165929356238689	0.435059364927771	1.60109566672822e-09	-0.0942733953211273	0.213300957206689	-0.158997878646139	0.0350533156755214	-0.125885368749002	0.0959551782873489	0.339849903787749	3.93870196947603e-06	-0.0106403134942371	0.888535290025515	-0.0418385726416572	0.581402116262825	0.238017748833626	0.00146765211232537	0.224267828839045	0.00276921375356956	0.172961290508019	0.0217005172306743	-0.151055966760374	0.0453705730863556
HMGB2	HMGB2	blue	-0.0981199524333738	0.195126647848249	-0.197033923193111	0.00876542746702573	0.116049471350242	0.125082107939043	-0.21382461066121	0.00437848911339736	0.00814193532671028	0.914592963564971	0.0256574364758914	0.735352201504864	0.316272110279413	1.90099592616844e-05	0.185240146455843	0.0138427992108687	0.100903356997546	0.182696211659584	0.669285103749489	3.19942495905192e-24	0.078918223029302	0.297813803623347	0.0294599448808715	0.697920051516441	0.105591710372708	0.163090373653139	0.282478617311431	0.000145602084132725	0.418696115344774	7.33960186711305e-09	0.0112827709563288	0.881852684447471	0.201867428994564	0.00721599597192746	0.432262252664183	2.08910860567335e-09	0.154944484376769	0.0400395078490264	0.133518684389228	0.0772914925263512
SKA1	SKA1	blue	-0.0981129994158563	0.195158450699406	-0.173196593115954	0.0215196877736056	0.137707415817376	0.0683684637193157	-0.342507098780578	3.27125030554369e-06	-0.0524429885339583	0.48940642482229	0.0926158957764021	0.221494760932689	0.116872909044021	0.122407988374035	0.289321843157755	9.83760233980769e-05	-0.167564054920805	0.0262232900786664	0.735004148936907	3.57783736575815e-31	0.0926520870983899	0.22131349530161	-0.175048627186594	0.0201412613747203	0.0501083310047925	0.508971277630214	0.421798235443521	5.53357671526784e-09	0.263039741324175	0.00042018711705599	-0.0635063237323765	0.40239648916146	0.458142274009303	1.62109359715639e-10	0.481622966785869	1.31484013767891e-11	0.158084194819262	0.036128816705274	-0.0811487538187823	0.284324327351004
ALAS1	ALAS1	blue	-0.0977735750038168	0.196715550883473	-0.0663809885999244	0.381392097422668	0.116153367991788	0.124742234996565	-0.244567018301726	0.00107073107011346	0.141352629221132	0.0613036242583049	0.117541735581461	0.120268742211924	-0.0176909295459054	0.815728335386662	0.17887899340516	0.0175309132427512	-0.0930507545460803	0.219323726272425	0.533247432743098	2.5522152662403e-14	0.454612067223557	2.32689676578101e-10	-0.205942090160838	0.00610441409025328	0.127063771486444	0.0928604007730713	0.312710539027301	2.38437084865026e-05	0.209550816687537	0.00525040229866663	0.0240271701364688	0.751599642810676	0.428655840890953	2.93354851117508e-09	0.249938883512737	0.000821508062717116	-0.0160521317894836	0.832534753440697	-0.0767901226958997	0.311072780694971
ME2	ME2	blue	-0.0977263627278754	0.196932848425204	-0.0330053451906999	0.663661255979917	0.067045239660254	0.376635206108939	-0.271638427681545	0.000265499757783513	0.0263316484584719	0.728666609953552	0.248166725730793	0.000897114171284731	-0.0370395024445577	0.625513964050559	0.30623492407864	3.57333715749846e-05	-0.240108320983237	0.00132833347820566	0.443163363007795	7.30584419668741e-10	0.217332253751836	0.00376261116709427	-0.305250060633167	3.79697242204458e-05	-0.0591956426459889	0.435150904879777	0.443703843006667	6.92826981202357e-10	0.263129161850553	0.000418218607127028	-0.083599159118437	0.269984786544969	0.508586249396622	5.74627801199039e-13	0.380820534124645	1.84839913547158e-07	0.245187215730704	0.00103877693251813	-0.168296555399356	0.0255656386835275
PHLDA2	PHLDA2	blue	0.0976468749878008	0.19729908938296	0.0954272886455939	0.20772625673358	0.0816084911692413	0.281595772063255	-0.16760087010031	0.0261898941817915	-0.309337786738658	2.94711681464624e-05	-0.0436769467657366	0.564894976006062	0.163994825188268	0.0296390428251249	0.202193342532464	0.00712088073595582	0.0245335497161336	0.746540919712806	0.465835236693307	7.26893563301447e-11	0.229417907711842	0.00219245165155576	-0.0209968255718002	0.782087262658141	-0.124587056289035	0.0994590301563751	0.157818943607316	0.0364462196471678	0.344306023858586	2.8820293967345e-06	0.0384633531364975	0.612277156589407	0.298640097612341	5.67482787158802e-05	0.249422987800246	0.000842889778112916	0.0742961229089576	0.327095357927373	0.106587163363139	0.159137932720086
KRTCAP3	KRTCAP3	blue	0.0972967596776796	0.198918134090915	-0.191646913215996	0.010833307837734	0.1760200487017	0.0194492862326644	-0.0558474594070716	0.461611583806074	-0.0255383826435281	0.736534842053409	-0.0117466556249082	0.877032677731622	0.111519608826931	0.140607368880775	0.106479251108093	0.159562892779763	-0.192278336518923	0.0105705171997933	0.322438513985713	1.27538644600975e-05	0.0641126606327443	0.397909856800947	-0.080030224488306	0.291036698982359	-0.0696896592468165	0.358060044334989	0.203030640853468	0.00688161803383895	0.128591539607092	0.0889669379526269	0.0211297222054183	0.780742856487975	0.351842935342428	1.6805787082218e-06	0.0663606316545568	0.381538454233014	0.126433638860278	0.0945052542215588	-0.0273697082780083	0.718413087234434
ABCB10	ABCB10	blue	-0.0970521281117229	0.200055087473391	-0.121457770183404	0.108320399126777	0.297331283776196	6.13776755621938e-05	0.183514222948005	0.0147693907582142	-0.235323507122144	0.00166686728851413	-0.208988964486242	0.00537590414555834	0.42777796477681	3.18434676717305e-09	0.0420916971820307	0.57911603345369	0.124656338797047	0.0992695312876422	0.421337465420563	5.77171271262356e-09	0.25490552845234	0.000639732716318827	0.391726659046704	7.60594956714804e-08	0.0261380672752816	0.730584123992805	-0.119785713017714	0.113302875117534	0.405360198323342	2.39365740470248e-08	0.313928738596397	2.20729699997553e-05	-0.00195055505178722	0.979502469102881	0.508555558371746	5.767701459266e-13	-0.0374664745638813	0.621531783500164	0.423567350125258	4.70426986039031e-09
METTL8	METTL8	blue	-0.0965883752159294	0.202223329666547	-0.0449124431946846	0.55392825181075	0.121705221895587	0.107597861883455	-0.0626462118690947	0.408812275559654	-0.148288114629576	0.0495163038094129	-0.00324369343019539	0.965920004525735	0.381170606405765	1.79735327687e-07	0.17964592879701	0.0170451455424519	0.212011629067395	0.00473108736102391	0.506017491328643	7.83602201018164e-13	0.0615064163625796	0.417406640191438	0.0578123496559776	0.445976378987226	-0.115355343073244	0.127371174043372	0.196964991333751	0.00878950726973344	0.404499750880561	2.57882328275201e-08	0.0768149286868163	0.310916038769018	0.248313922682781	0.000890598900859803	0.468629253710281	5.40501437187069e-11	0.16210546858897	0.0315959206852557	0.0440867508805905	0.561245950930243
CDKN3	CDKN3	blue	-0.0965353508924919	0.20247231843703	-0.215576958268101	0.00406031257858709	0.126741480173132	0.0936988179388327	-0.290998262638816	8.92294289441406e-05	0.0164989206461492	0.827944913235735	-0.00421793643485585	0.95569331235805	0.282839181194554	0.000142660699473043	0.18709559927998	0.0129038066068267	-0.00853135805741537	0.910524638205879	0.759379071468983	2.63672537377421e-34	0.0237955581584483	0.753916988684691	-0.0924849236714624	0.222151621126157	0.0836069642040153	0.269939912033964	0.297757909138975	5.98310777086542e-05	0.346029955839065	2.55067380713405e-06	0.117028687197696	0.121907116505641	0.303437029832645	4.24349778171784e-05	0.389893082607803	8.85054804600236e-08	0.251684758546517	0.000752795194656249	-0.0183628482396459	0.808861339874531
HS3ST1	HS3ST1	blue	0.0961881648417687	0.20410808951708	0.0762567025665261	0.314455810501124	-0.0637663996137759	0.400468368034112	-0.571974796632341	1.11513222861276e-16	-0.0617502614399158	0.415559159644497	0.270262056334529	0.0002860386700878	-0.0359472281336446	0.63575033098545	0.384036599886166	1.42733659926435e-07	-0.0812532374463663	0.283702661665808	0.314314012683132	2.15392839665144e-05	0.209802531548294	0.00519503235077577	-0.417140239900053	8.44753250556735e-09	0.178140875204129	0.0180097452138749	0.456700752807896	1.879841910877e-10	0.244716318935265	0.00106295740108681	-0.193402610412756	0.0101164966601848	0.492195586966301	3.98044159668729e-12	0.355114295212022	1.32400144549974e-06	0.17014318461423	0.0239701599849151	-0.243128491935823	0.00114834718744896
PCSK9	PCSK9	blue	0.0961668206125102	0.204208963227641	-0.0268487899923314	0.723552352448114	-0.0169197750613179	0.823626814272469	-0.347336387734405	2.32405832952381e-06	-0.0613448281424541	0.418633544912676	-0.0109646145499097	0.885161018115502	0.097668528829406	0.197199270038176	0.145564311641851	0.0538988836741389	0.0429893196432877	0.571043115091177	0.638828181500236	1.43767854120803e-21	0.141119723304721	0.0617363462410717	-0.20040553865602	0.00765668640130008	0.202053654488993	0.00716151007959521	0.253412388591229	0.000690044882922676	0.315822307235861	1.95648643824938e-05	-0.0465285157808976	0.53974123817028	0.307800951835372	3.243092849738e-05	0.252549472358851	0.000720758751904796	0.231931216440188	0.00195267915009256	-0.0423765183759597	0.576548698057181
AACS	AACS	blue	-0.0961392727985047	0.204339208481634	-0.0506948327999412	0.504018378248112	0.135569277727645	0.072812257774486	-0.125977329906504	0.0957107585065001	-0.136252105752728	0.0713683225544271	-0.107639757131991	0.155037233728195	0.210209075709331	0.00510670838308839	0.0620663730376005	0.413171296139666	0.13176471656663	0.0812970743136411	0.517000463984981	2.04244140402361e-13	0.288718690324445	0.000101876241688477	0.0144519931143028	0.849018322666816	0.332193417557547	6.66172380908976e-06	0.00617121594660107	0.935213053425108	0.322289566138773	1.28787491619023e-05	0.10849028618034	0.151782255349026	0.188239733969083	0.0123530550536334	0.287898819488367	0.000106821227306528	-0.00330692513785963	0.965256070496736	0.0777427186932963	0.305090702982933
SLC7A11	SLC7A11	blue	0.0961249711623074	0.204406849816218	-0.0601021863831029	0.428138728256747	-0.117166084149894	0.121466665129602	-0.533288574955589	2.53844810172718e-14	-0.0805854892265191	0.287691423843989	0.103736499719865	0.170651561018585	0.0770665836500256	0.309328824224369	0.219580133449529	0.00341013718694785	-0.139593451283759	0.0646344626474555	0.439589936470202	1.03520484831801e-09	0.132806326798672	0.078898663660552	-0.272482415390167	0.000253592239476719	0.154522972462311	0.0405906783703413	0.321831232934819	1.32703318022394e-05	0.306315843785991	3.55552468044951e-05	-0.13064160517956	0.0839485146593649	0.405895547018786	2.28498017651928e-08	0.342194184279294	3.34386359840391e-06	0.218646071040198	0.00355281347240609	-0.0245810378772185	0.746067064846576
ZMYND19	ZMYND19	blue	-0.0956471280426341	0.206676157482762	-0.261876196004536	0.000446595685329583	0.226991555801452	0.00244900233216084	-0.0924632838952324	0.222260283389003	-0.179262198564087	0.0172867121554164	-0.167337323888365	0.0264297683231527	0.387918709712138	1.0408654850699e-07	0.102812238498186	0.174514299629525	0.0530579529433	0.48432054010613	0.634114817152278	3.48225753869805e-21	-0.00938469417365676	0.901618050865193	0.13434071378225	0.0754698618976534	0.00187925114863051	0.980251616087558	0.151544971344737	0.0446691609629773	0.18944828512214	0.0117938173151302	0.141252576271298	0.0614892092025946	0.0620038327501902	0.413643076508418	0.151563273842233	0.0446430855071337	0.0401246790194748	0.596990006420314	0.221230788913402	0.00317059190878905
PRC1	PRC1	blue	-0.0956296364738359	0.206759568694444	-0.195240283142238	0.00941137872625579	0.0523909397993094	0.489838183370863	-0.328393513104313	8.60222501822627e-06	-0.102258575639952	0.176858990590387	-0.0319395419875441	0.673890903898641	0.221180939441115	0.00317759750267156	0.228935628593089	0.00224141166507731	0.0962326059372448	0.203898174398649	0.844780237684024	4.00762259294962e-49	0.113890264651783	0.132308572121538	-0.0574735532544037	0.448650750460661	0.0904550908686081	0.232508980506491	0.341752483470215	3.44897463960038e-06	0.386676633587207	1.15202660157956e-07	0.0326692733977667	0.666880303495105	0.392253312690655	7.28073141701543e-08	0.347467475475729	2.30240883263927e-06	0.206249072387108	0.00602721694299269	0.0261113282252502	0.73084911861688
ZCCHC2	ZCCHC2	blue	0.0955882118197071	0.206957205088232	0.259110279307012	0.000515656217159374	-0.0326660636034683	0.666911077803107	-0.585189175401727	1.47618514790274e-17	-0.02778453432206	0.714329504378741	0.428365493261889	3.01430918843417e-09	0.0325579791763375	0.667947674954123	0.604563150540775	6.41459747933715e-19	0.0907051964504349	0.231214761532358	0.515550410056698	2.44596941937901e-13	0.152065941381157	0.0439318984390057	-0.402839769139829	2.97571825221717e-08	0.0354614697692331	0.640325078187388	0.607100741288949	4.18663742046552e-19	0.34405696375045	2.93315936215603e-06	-0.223241551877854	0.0028993839534933	0.544944969396073	5.32135999273743e-15	0.280611710824856	0.000161758510836761	0.203142167926633	0.00685029498674224	-0.230735976285282	0.00206356047576252
CHURC1	CHURC1	blue	0.0954775583472026	0.207485797524098	0.0969380325113766	0.200586965573423	0.0278128579680522	0.714050977985457	-0.36806190350375	5.01727336072034e-07	-0.000664961736833285	0.993011534046869	0.288194428588445	0.000105012960198862	0.19798914102039	0.0084377082200596	0.330448684164118	7.4945817723062e-06	-0.00902787993677217	0.905340825818785	0.443030899499146	7.40137453027167e-10	0.0540206314202436	0.476416364878827	-0.273548456758568	0.000239261283197194	-0.00236695713233817	0.975127963294503	0.341330539181266	3.55231160050371e-06	0.437735476169418	1.23846843940717e-09	-0.0133654451440656	0.860249105645519	0.353691977042711	1.46913281058036e-06	0.455714679691457	2.07942073384393e-10	0.34628879137587	2.50416869780271e-06	-0.0180785124843449	0.811765497340122
CENPM	CENPM	blue	-0.0952666692561736	0.208495903488788	-0.186358612317513	0.0132698691291226	0.138271457437683	0.0672337806496294	-0.372467084304049	3.57131667455208e-07	0.060800293373426	0.422783542708629	0.109984607094359	0.146188818421836	0.0799655532130212	0.291427999975144	0.270013767914988	0.000289897313093056	0.0492328459943483	0.516411349596003	0.730815759359889	1.14090033335784e-30	0.139558449809454	0.064702207645366	-0.263856001386443	0.000402531799261174	0.0615286838968895	0.41723773244042	0.482424835368218	1.20263590269117e-11	0.232066336858868	0.00194049148789724	-0.0599013722199274	0.429686392727263	0.509528173776492	5.12516393746813e-13	0.174513321116093	0.0205316027934043	0.185139462869448	0.0138954208804623	-0.227173198279214	0.00242889266576676
CD3EAP	CD3EAP	blue	-0.0952618723102972	0.208518920687053	-0.139665858540403	0.0644945033185307	0.162166097968167	0.0315314594960874	0.305516840170878	3.73512737507347e-05	-0.0933261417442459	0.217956711353806	-0.215775593703207	0.00402559163040277	0.375997676827731	2.70964445458029e-07	-0.121793766926993	0.107340239283732	0.297970779106263	5.90731359724242e-05	0.336333665741123	5.02256491609997e-06	-0.0237254140466506	0.754619235847899	0.426426559398821	3.61132175262346e-09	-0.138750358278157	0.0662824791713161	-0.108919870819331	0.15015796985816	0.00265574338563467	0.972094551289204	0.263996117531314	0.000399571148552632	-0.15983475156866	0.0340921258055703	-0.0566208508232334	0.455421550070381	-0.325506159970884	1.04228449788917e-05	0.330120985754582	7.66163812144004e-06
CCNJ	CCNJ	blue	-0.0950982586533241	0.209305082000618	-0.101362170593215	0.18070435649525	0.223446202993713	0.0028729929632593	0.0954745058428813	0.207500393108484	-0.104677908660207	0.166782802492873	-0.0748521096654391	0.32347822373266	0.384382438538646	1.38797527694543e-07	0.052460324118576	0.489262666495449	0.351535885551848	1.71838547329897e-06	0.526301890055244	6.29431006770049e-14	0.0856150394204429	0.258562926507618	0.252617317142127	0.000718299091984737	-0.13928354772446	0.0652362997830839	0.0863284898451922	0.254601282565277	0.265048324841258	0.000377974143283467	0.155187182575755	0.0397250196946883	0.196889297134234	0.00881601682394541	0.334872480502346	5.55159720637647e-06	-0.141010386342052	0.0619403490059433	0.260392003168504	0.000482510858087809
MRPL19	MRPL19	blue	-0.0948086194024049	0.210702008844847	-0.014140244991327	0.852237612360987	0.213145442045208	0.00450771242671315	-0.279092431527619	0.000176124693723259	-0.0848725627981694	0.262730506659096	0.183823237825067	0.0145996133756674	0.244000719602405	0.00110069292598194	0.335350187725962	5.37307987136772e-06	-0.0505638524495066	0.505122292262296	0.765664180305553	3.56655349611946e-35	0.0828847659798377	0.274113603304833	-0.148797531932761	0.0487304767457053	-0.132047003697312	0.0806413584122855	0.40797236968858	1.90660829279337e-08	0.451367980069876	3.23185123063403e-10	0.00382505412989902	0.95981664772066	0.530641359252151	3.58974957955522e-14	0.502047715290993	1.25913772792462e-12	0.251786146028271	0.000748972237107108	0.0117369298794453	0.877133687623566
TMEM185B	TMEM185B	blue	0.0937299068729481	0.215963425800701	0.0364995722909796	0.63056519439143	0.248199968872853	0.000895638937759833	-0.00636698601252387	0.933162510083724	-0.171979254151905	0.0224694342906039	0.0652833649682932	0.389332162693107	0.391357803074338	7.84198105264638e-08	0.264446772784289	0.00039018500702193	0.0647430780394296	0.393276874121757	0.428991519251985	2.84278114474894e-09	-0.0196563637766693	0.795683073546617	0.188364362148815	0.0122943279399123	-0.328208487195892	8.70921642354624e-06	0.218159870105934	0.00362919060277601	0.297860917561692	5.94631746619219e-05	0.0356765169862676	0.638298133590281	0.192339131505614	0.0105455141973419	0.324213544766416	1.13510927753396e-05	0.110867157022119	0.142959579840427	0.119614268704001	0.113823708357241
OIP5	OIP5	blue	-0.0935949703091247	0.216628120286831	-0.231371055466315	0.00200395143603999	0.152520190163661	0.0432973959880244	-0.213466211769091	0.00444625970869921	-0.0891013447420585	0.239602634373862	-0.064955855206986	0.39172050131011	0.285666080304703	0.000121449876936913	0.19448138108972	0.0096971240327495	0.0315830085770618	0.677326439006021	0.835630754715659	3.8342401969008e-47	0.126773291012949	0.0936157975768494	0.0295865227311844	0.696685868086709	0.00951893592226309	0.900218007687972	0.26958705294005	0.000296642006741153	0.393457110992774	6.58674077464699e-08	0.0738093304383077	0.330283622789745	0.376912771142759	2.52115118801555e-07	0.440559953701771	9.42135979226692e-10	0.198197329973002	0.00836774083783688	0.0691888013829774	0.361533631889511
PLEK2	PLEK2	blue	0.0931707855022566	0.218727147350714	-0.0880776931625959	0.245066076811001	-0.154992747669058	0.0399768020708304	-0.520359181613832	1.34075696548451e-13	-0.0512873570048357	0.499040342091546	0.125609318998278	0.0966918553347793	0.0627407521962006	0.408104137340189	0.356290345121814	1.21442660246973e-06	-0.076689428702879	0.311709567634973	0.592663550248014	4.51351048039437e-18	0.225400000766672	0.00263176967451497	-0.468680124899871	5.37580203873905e-11	0.118373796839145	0.117648026325535	0.443992002602584	6.73474873672506e-10	0.270866118730439	0.000276849264928917	-0.1659591246101	0.0277150522194359	0.577186308780959	5.07814470099721e-17	0.295580956787358	6.81242864642217e-05	0.246186459946442	0.000989128739540171	-0.177251402588296	0.0186018175581843
PRDX2	PRDX2	blue	-0.0929744185851904	0.219703733884007	-0.234783624379543	0.00170963786634636	0.126743769938582	0.0936928401232088	0.0564131868633192	0.457079077067102	-0.102604976990549	0.175389316374124	-0.139226243915896	0.0653480849510503	0.0205216243211236	0.786899739317939	0.0097410705584511	0.897901983936702	0.00675866101781894	0.929061343668517	0.48895821863668	5.76401648633937e-12	0.144672440610301	0.0554018420023625	0.0204350414745485	0.787777460064146	-0.115737828411203	0.126105866582629	0.149859996569093	0.0471248907060588	0.0760764856732109	0.315604172307455	0.136788347331069	0.0702507485279159	0.290302966726829	9.29218311029445e-05	0.0333458445226484	0.660406063925326	-0.0678901732868725	0.370637093507556	0.0482365234357679	0.524945810029889
ETFA	ETFA	blue	-0.0920345145626306	0.224421095853776	-0.0670093908877465	0.376890999354107	0.0688536180077657	0.363869877295401	-0.260276610285794	0.000485412182943471	-0.0861938407787615	0.255345738533595	0.0251313325197672	0.740583001274538	0.111698168161425	0.139968799769025	0.178292817055714	0.0179102596181526	-0.00543393719249125	0.9429392040498	0.618033212193631	6.37173537354425e-20	0.3138976969781	2.211650797717e-05	-0.142832942894127	0.0586111672884904	0.0976373821748464	0.197342860675623	0.189049847895423	0.0119756772876586	0.531951221813242	3.02525244158099e-14	0.0775932353205167	0.306024383756479	0.462071100243231	1.07893155726353e-10	0.555103749341253	1.29678295175621e-15	0.306007901553306	3.62376003133209e-05	0.0420626621554774	0.579378049415731
CENPF	CENPF	blue	-0.091625095482404	0.226498243603485	-0.263907206352816	0.000401447491966477	0.116497359770809	0.123622041809449	-0.0650101693047081	0.391323811637055	-0.215789660303357	0.00402314298672887	-0.301023099975673	4.91497905386186e-05	0.261362673993056	0.000458732420292563	0.0360864106820144	0.634442071111352	0.140092182559507	0.0636754620208719	0.591092381800781	5.80493520902442e-18	0.0573899772792873	0.449311862742949	0.159988618380418	0.0339178550424203	0.103056110784269	0.173488862122056	0.0448465072921931	0.554510903481708	0.257185899306812	0.00056938803260069	0.0422411863353818	0.577767897161737	0.045555794514068	0.548258835360474	0.0833472352650954	0.271435920359418	0.171727772927997	0.0226700750976933	0.15168772038258	0.0444661246132802
YWHAE	YWHAE	blue	0.0916026781392604	0.226612367116404	-0.0145483049317014	0.848024253576089	0.0475345647132651	0.531001450052668	-0.416526512268704	8.92748632235707e-09	-0.0181988860180315	0.810535706492913	0.179103343950332	0.0173875825100776	0.107972449033059	0.153757818808703	0.276276490483962	0.000205945292608276	-0.0201180201624377	0.790993489369098	0.495998046455115	2.56390344724035e-12	0.114124336088492	0.131510020779517	-0.216845336273723	0.00384315685046008	0.0616565379542888	0.416268683974933	0.387482520472116	1.0786759356263e-07	0.348749438104395	2.10056654110597e-06	-0.174317906721584	0.020675718227609	0.333761728283688	5.98868719381937e-06	0.400153475657303	3.74526784537549e-08	0.268503743786131	0.000314424876349338	0.00245695811660845	0.974182552286526
PRSS33	PRSS33	blue	-0.0908656884487454	0.23038694229286	-0.0765202540021115	0.312781342045198	0.101090547506505	0.181881618494312	0.252024828720742	0.000740042829032136	0.0386653984294272	0.610408834843807	-0.0712734178256971	0.347213838424021	-0.0348919346545914	0.64570611203069	-0.0986528024793337	0.192700606782221	-0.108379177472354	0.152204515237957	-0.336604535360067	4.92990696053193e-06	-0.0959448669935899	0.205260056839415	0.0640657777351742	0.398255700251169	-0.148939712344785	0.0485130114052716	-0.155551858048714	0.039256382219791	-0.289449330434778	9.76507443367365e-05	0.0792683837425951	0.295668562087515	-0.214865896274467	0.00418682404809683	-0.233245421420124	0.00183704174171096	-0.169863645056064	0.0242060395906122	0.0981639187612275	0.194925634686766
ND6	ND6	blue	-0.0906810886075864	0.231339290750824	-0.0604952482423544	0.42511874724114	0.0564627400547149	0.456683249759373	-0.162204200534573	0.0314910060738634	0.0252309526828272	0.739591604320857	0.0990193995026636	0.191044316248179	-0.0738855742562945	0.329782948389253	0.162989783287387	0.0306667370654356	0.0856430433080298	0.258406632472029	0.3547214489188	1.36265884775644e-06	0.0061021904567097	0.935936145524135	-0.158496849309281	0.0356396746055513	-0.0512039031552882	0.499739901240963	0.275875922979242	0.000210550478688923	0.190567815342618	0.0112957592092485	-0.000254888522815293	0.997321200715371	0.29430910052722	7.34564487207889e-05	0.0757901696358237	0.317434217306175	0.0560830995796999	0.459720659777948	-0.0560748820919865	0.459786529607169
SLC46A3	SLC46A3	blue	0.0899135038352988	0.235328969798671	0.26112053421425	0.000464560437445196	-0.0211839549292206	0.780194414913137	0.180763689767714	0.0163581487087324	0.0959568448672914	0.2052032345522	0.104352169490466	0.1681139769465	-0.079762506824256	0.292658833111532	0.00199631116992065	0.97902174664237	0.0505849802353177	0.504944140032727	-0.361321270200157	8.35934923213307e-07	0.200932007145004	0.00749529953359369	0.13251098625002	0.0795728449184585	-0.120304197771672	0.111739083900136	-0.184039444812392	0.0144818425313446	-0.183606572997061	0.0147184724579979	-0.00558524700771982	0.941353128193594	-0.222115225270853	0.00304859599271232	-0.251028323927409	0.000777984835365449	-0.257326559597726	0.000565291985320039	0.328551332009142	8.51195127086243e-06
VPS4B	VPS4B	blue	-0.0898072583869504	0.235884983088646	0.0134545860644798	0.859326638908625	0.0313284009677797	0.679783907191298	-0.399452958956083	3.97545554530787e-08	0.0357549622118264	0.637559407451441	0.174443924843794	0.0205826818399253	0.0611635693801203	0.420012304588365	0.29676070131566	6.35048495009811e-05	-0.0463549971574906	0.541255822087206	0.474237800191636	2.95779411573044e-11	0.343414018838992	3.06916877132645e-06	-0.266886826294808	0.000342814620542463	0.184113758838808	0.0144415549081565	0.30344071020141	4.24254328644432e-05	0.394177411355848	6.20235188922765e-08	-0.143768216069267	0.0569607968755094	0.4952597727528	2.79367566243914e-12	0.361830812516829	8.04617467383268e-07	0.195845896389725	0.00918871850342106	-0.080213846983914	0.289927579879343
DHRS7B	DHRS7B	blue	-0.0892429434761794	0.238853648789401	0.217978587237815	0.00365804500162823	-0.0178302998680942	0.814302801186894	-0.292517200203952	8.16356606980551e-05	0.0812942686341277	0.28345878048449	0.178671013722212	0.0176647011772129	0.0699850129318395	0.356021476126242	0.159583391179116	0.0343784506075039	0.000997166789814374	0.989520365652307	0.394411038621331	6.0823719554149e-08	0.369865194921049	4.36812618637175e-07	-0.199394367626949	0.00797533941627543	0.34685767496536	2.40477638846221e-06	0.135561100283294	0.0728296926833083	0.352804224898763	1.5672735901055e-06	-0.0723252315203954	0.340126388614988	0.283398263374166	0.000138209348204848	0.325935452718022	1.01307971154239e-05	0.0699587518991995	0.356202438663415	-0.082678831539791	0.275311695559058
GLRX3	GLRX3	blue	-0.0888852524420747	0.240748814916921	-0.0593373508958981	0.434050469099532	0.245666505787088	0.00101468455643287	-0.166470137610505	0.0272323905200418	-0.0979376960756695	0.195961527450867	0.0708917578039146	0.349808452173961	0.238910981727358	0.00140656890211676	0.241433691118691	0.00124638837099507	-0.299148143995088	5.50412498841173e-05	0.430772880243347	2.40467906472265e-09	0.030100653750663	0.691681097267215	0.0414441185307593	0.584972927063624	-0.189292377170842	0.0118646876697601	0.194556570280181	0.0096684752769449	0.391608597215134	7.68074527707628e-08	0.133235425091415	0.0779273663843026	0.334287151067406	5.77800977497728e-06	0.492691988995966	3.7594674152952e-12	0.319160777069093	1.57853188911898e-05	0.126055271917731	0.0955039867461372
CHEK1	CHEK1	blue	-0.0886693299966663	0.24189791314605	-0.287649438620617	0.000108369319382091	0.238143380930208	0.00145891684556211	0.0365229357654174	0.63034626423566	-0.051907023915875	0.493862106945625	-0.103523691055782	0.171535269609316	0.225635235708931	0.00260400012951204	0.117565169977658	0.120194316708947	0.107871717245307	0.154144354784478	0.627475453544926	1.18020237622736e-20	0.0692108980237102	0.361379945410187	0.0234171412630076	0.757707883553303	-0.135053478284851	0.073918628270555	0.259002510571574	0.000518536883324958	0.0705416280936937	0.352199413899947	0.110909173215516	0.142807207446042	0.255791288123418	0.000611507893046592	0.230239499703482	0.0021112782508673	-0.0734370754929195	0.332735129564992	-0.000556517267226832	0.994151217239821
EFCAB11	EFCAB11	blue	-0.088241725572562	0.24418482001616	-0.202249184349809	0.00710469619381265	0.041897137939094	0.580872814524345	-0.0400921341591114	0.597287817918071	0.0578801232934217	0.445442473856485	-0.0847763478095805	0.263273915315147	0.0953277625371893	0.208202919109353	0.07141546270432	0.346251292098704	0.0121388427368072	0.872961162472512	0.442155458992266	8.06378378056654e-10	0.271069815335381	0.00027381285209454	-0.0548321950676675	0.469807747315079	0.193957284886714	0.00989890846566654	0.0952335004315385	0.208655094884299	0.106331663103338	0.160145473487304	0.0818263372194151	0.280309019572196	0.116380204318476	0.124002675635313	0.135414873414128	0.0731420312434335	0.0104343984430447	0.890678828683602	-0.0374971290388021	0.621246303186842
EME1	EME1	blue	-0.08802162582776	0.245367802743417	-0.0838051714719756	0.268802039930996	0.0244912481932514	0.74696310036414	-0.220485886307841	0.00327674447641477	0.0340665857417411	0.653536775810767	0.108379340059612	0.152203896690888	-0.0264564323499065	0.727431456596091	0.154353074105607	0.0408146340124344	0.172847616492975	0.0217883440991101	0.499765859532202	1.64919778885044e-12	0.0775765261465305	0.306128866668663	-0.177137710309761	0.0186786998611527	0.00644833707579716	0.932310547756712	0.366445132241112	5.67683428969514e-07	0.138154064658959	0.0674686649481812	-0.00708860100705447	0.925608039145289	0.303112342924944	4.32850398466999e-05	0.0688296108542467	0.364037566803681	0.040910208171772	0.589822200708881	-0.123612544543478	0.102154903085559
TK1	TK1	blue	-0.0879397182414464	0.245809051977396	-0.205765775388454	0.00614915018987537	0.0913267106267978	0.228020610863808	-0.250787838515375	0.000787405581726158	0.0132384847423109	0.861563269999122	0.0614964008468789	0.417482624726863	0.163697928993828	0.0299395297441642	0.292355669958855	8.24134574577171e-05	-0.0498244107184829	0.511377981366442	0.751190879028171	3.26427824612892e-33	0.141642458139146	0.0607686238800744	-0.146602461256664	0.0521920766296446	0.019475924494096	0.797518007219248	0.455667043347407	2.08956453474797e-10	0.221093975466594	0.00318985247094679	-0.0100271401720125	0.894920632720639	0.377493945891191	2.40803009573614e-07	0.295894076596666	6.68684217369945e-05	0.148923524872265	0.0485377293620982	-0.151943215263616	0.0441046536376662
NUP155	NUP155	blue	0.0874486671849616	0.248465987542718	0.00262084479042287	0.972461105885824	0.102600000910096	0.175410364207877	-0.147613770366834	0.0505727280333054	-0.194206094964129	0.0098026552799601	-0.00744223421575517	0.921908294296898	0.523410038758996	9.11076639281183e-14	0.224101354206344	0.00278996270389424	0.146767289298731	0.0519252523063593	0.541112741914791	8.95362742982883e-15	-0.00402580259095853	0.957709634393686	0.191566758085114	0.0108670758368146	0.0290434274107723	0.701986838415114	0.137193940736376	0.0694149463142175	0.390866636032719	8.16721562550127e-08	0.0964294719084075	0.202970161712712	0.0493303085842184	0.5155803343868	0.408236758423726	1.86300558829587e-08	0.0992525118434235	0.189996527861428	0.217458191247648	0.0037420277394282
BUB1B	BUB1B	blue	-0.0866923982120775	0.252596777555199	-0.224407530771757	0.00275190961748284	0.143310831576209	0.0577630387613847	-0.172088114719593	0.0223830571145835	-0.124285313131434	0.100287685160402	-0.103897614917278	0.169984766699592	0.258768298479291	0.000524848732793719	0.183213574553429	0.0149362244061267	0.160184205953978	0.0336974214156823	0.850952191267487	1.55923104951773e-50	0.128253248392026	0.0898176241846632	0.0293366851258731	0.699122643883282	-0.0359636265197058	0.635596134088789	0.285902223926095	0.000119818482440395	0.360351468077644	8.98784288993012e-07	0.0836543609915558	0.269667518146857	0.401487075517151	3.34197210963732e-08	0.349989224492738	1.9214719919328e-06	0.149888858582535	0.0470818976826883	0.0729407980987795	0.336021459850495
THOP1	THOP1	blue	-0.0866283294680789	0.252948892310327	-0.222779492620639	0.00295977775508321	0.125413712676097	0.0972165673866109	-0.0116916076910359	0.877604422080826	-0.100053607425265	0.186427776097178	-0.157572387457446	0.0367433611211952	0.237443265279296	0.00150820827568073	0.0456331393949108	0.547579166143426	-0.0111239282398886	0.883504150820286	0.431708958620265	2.20136696667851e-09	0.0574671602140995	0.448701302078685	0.152104591806644	0.0438776096479511	0.0971196900495359	0.199740616449965	0.00573322496344169	0.93980220084558	0.175474381896326	0.0198354035712854	0.155549448678037	0.0392594631168639	0.0190303153706855	0.802054256211711	0.142625154505376	0.0589831224645857	-0.0770486853954817	0.309441534769244	0.296484779459431	6.45581423702944e-05
RUVBL1	RUVBL1	blue	-0.086373117774984	0.254354871522995	-0.24623068117793	0.000986982750549869	0.123970942306764	0.101156812430756	0.00430058344051385	0.954826070494987	-0.22649013518074	0.00250530107876522	-0.220871770577431	0.00322135977656248	0.471409712579456	4.0140963033182e-11	0.0458223746122117	0.545918002755535	0.0969717582995023	0.200429640061276	0.572788328681692	9.87178948417786e-17	0.063814022084906	0.400115907068714	0.214359411301094	0.00427908747827162	-0.0109107479756558	0.885721345149365	0.0968986309702045	0.200770880732548	0.238200065240138	0.00145499112774257	0.149542793051781	0.0475995595950102	-0.0737306904888098	0.330800542728475	0.284771611248784	0.000127819437678493	0.0974656340355043	0.198136007439332	0.151617488940891	0.0445659202786829
FEN1	FEN1	blue	-0.0863683097975207	0.254381410638286	-0.184138830755196	0.0144279848737884	0.148306344341393	0.049488001952687	-0.232412842451237	0.00190955298101838	-0.066686144500935	0.379202266729885	0.0741846829808323	0.327823483340146	0.252162891879508	0.000734922571146698	0.311691939523415	2.54263183670026e-05	0.0966116862896321	0.202113936814379	0.838642056539235	8.81954086806505e-48	-0.000390661865174773	0.995894275332706	-0.0743460258862469	0.32676963995572	-0.0995594458815625	0.188623336076626	0.478677668840025	1.82096834369488e-11	0.294341390468526	7.33163654538512e-05	0.126884552745617	0.0933258851974999	0.354547293402858	1.38013846080923e-06	0.27051800881097	0.00028211089449419	0.185393792450472	0.0137628332533435	0.0418926968664446	0.580912944236085
TOP2A	TOP2A	blue	-0.0859371822206865	0.256768919615247	-0.300490280518403	5.07607462784774e-05	0.200978919327025	0.00748106658759074	0.174686178304438	0.0204048476528064	-0.207752827043081	0.00566152087656599	-0.353687933601567	1.46956623308618e-06	0.38401990987327	1.42926297812289e-07	-0.0651188979172257	0.390530425664048	0.131067147849428	0.0829358426891837	0.605973016465473	5.0631414227248e-19	0.051013248841453	0.501340011708681	0.378040669152623	2.30606391599799e-07	-0.0374082895765011	0.622073806469412	-0.0707394409996853	0.35084733378729	0.322539510661771	1.26698368202738e-05	0.259979239684011	0.000492963478412325	-0.0161893715862267	0.831124285693488	0.245289459219725	0.00103359387737589	0.148021320873934	0.0499320466676033	0.300742966875792	4.99906729574639e-05
CCDC58	CCDC58	blue	0.0859123044789315	0.256907157253185	-0.0563550488576309	0.457543722713042	-0.109122493986527	0.149396415527935	-0.169977732720414	0.024109530886121	-0.054349624115521	0.473731287380469	0.0736705475261899	0.331196227347524	0.152628204423472	0.0431476547347607	0.0391798572411428	0.605662977788065	0.00559133460612709	0.941289320903966	0.344355413625583	2.87199132260276e-06	0.00208370898150472	0.978103549784327	-0.0751123700034444	0.32179393836546	-0.0797235433754635	0.292895418135086	0.256119429257611	0.000601346571681028	0.104190347117984	0.168778217346748	-0.089262176816213	0.238752040630934	0.154757960153123	0.0402826263541377	0.162122788796744	0.0315774944090111	0.0958469786492751	0.205724858051409	0.0399135792744942	0.598922928153924
PCLAF	PCLAF	blue	-0.0858952382703253	0.257002018317057	-0.217439678072772	0.00374504718732858	0.132219730563201	0.0802422408741843	-0.281592442821504	0.0001530735447122	-0.111449342438924	0.140859265650621	-0.0232328125878354	0.759556547231218	0.245986542759409	0.000998883964221569	0.28275111758815	0.000143373934839389	0.0193181384924417	0.799123483768948	0.80568822799152	1.99937427989816e-41	0.103754380961422	0.170577461697798	-0.101019665415475	0.182189759857922	-0.03299861473145	0.663725663256751	0.37254226547775	3.55050090523657e-07	0.453669842888192	2.56076906225847e-10	0.106435720128951	0.159734559074261	0.450314304003561	3.59310896057796e-10	0.408418604869775	1.83357447130239e-08	0.368170859313062	4.97556585730949e-07	-0.0547648090298218	0.470354557378433
EIF5A	EIF5A	blue	0.0854383549183111	0.259550527750476	-0.0740610435251141	0.328632537084931	-0.0219693402510725	0.772264297399983	-0.316662052497672	1.85409600444659e-05	0.0122461811451792	0.871847398527743	0.164824838509411	0.0288125979580696	0.0477653602163939	0.529006559035659	0.164414287943895	0.0292188917591712	-0.0385559815097092	0.611420306660833	0.464417197107122	8.43981460050668e-11	0.0537266172890989	0.4788229414847	-0.272014483971527	0.000260131342452337	-0.0361255032962488	0.634074819619483	0.390784318173477	8.22297543343989e-08	0.237284768664635	0.0015195762240816	-0.168199845419681	0.0256516478865981	0.4659412685489	7.18801362390926e-11	0.31471453016748	2.09974051862689e-05	0.135942460936614	0.0720202004252138	-0.137559913945853	0.0686677536655208
TPRKB	TPRKB	blue	-0.0852946417930713	0.260355738612083	-0.1037522510068	0.170586286911027	0.32037879815345	1.45869445552846e-05	0.0579409561538764	0.44496355427629	-0.119306994930536	0.114761854482515	-0.0136284782244027	0.857527680494231	0.308427370380537	3.11922298150404e-05	0.1050833885051	0.165136751124792	0.000183549248817085	0.998070952619364	0.532507357223163	2.81266204747347e-14	0.118729868502937	0.116540185230805	0.253403331100118	0.000690360906704935	-0.116920019641076	0.122256346294086	0.0569663248116484	0.452671500658109	0.51160867518161	3.97590631254888e-13	0.299933370868743	5.24974805685485e-05	0.151925306205667	0.0441299107583593	0.489229175149884	5.58897191493203e-12	0.16058409367138	0.0332505131678116	0.382693462101982	1.59059763684935e-07
MRPS2	MRPS2	blue	-0.0850555639414856	0.261699062096095	-0.243161053392589	0.00114653474788028	0.12597687878222	0.0957119563239887	-0.224264509104133	0.00276962614729022	-0.00761306430694232	0.920121648314169	-0.0317737620134014	0.675487516781805	0.163416881303054	0.0302263645110448	0.104260304229723	0.168490821722192	-0.037518833586282	0.621044206314374	0.655367971891871	5.68988621323614e-23	0.128214838153335	0.0899146217379344	-0.203545408055413	0.00673809955392782	0.0917810375480155	0.225705489421267	0.293044291280374	7.91451965244557e-05	0.159387327146342	0.0346031989629839	0.0469074898899053	0.536440635176797	0.372012978010866	3.69955158346256e-07	0.253681948553606	0.000680700492595966	0.0596241645183547	0.431828102868104	-0.0394195933181555	0.603457033602817
MTFR2	MTFR2	blue	-0.0849631344427733	0.262219672788365	-0.242306733124135	0.00119496621894362	0.115290519709497	0.127586584526016	-0.0980392621494016	0.195495954203216	-0.0489647274792934	0.518701009597071	-0.0371104222604016	0.624851771405693	0.3173350493362	1.77571203871673e-05	0.181879765704588	0.0156963760141585	0.110764346028291	0.143332947121284	0.738989990854033	1.16250434461545e-31	0.0417386342996545	0.582305855524871	0.0975968744584164	0.197529720651958	-0.118020770310111	0.118754464142287	0.31276601197466	2.37602446359156e-05	0.177713618254916	0.0182920723274369	0.133984555490879	0.0762548034126928	0.22116260090144	0.00318017822561718	0.162891262464585	0.0307690916993096	0.0619602677654821	0.413971901067829	0.161095081585744	0.0326867674096655
PGM2	PGM2	blue	-0.0849591507106345	0.262242127157832	-0.0239908268631489	0.751963121693926	0.0120934143378299	0.873432611585578	-0.38875990007896	9.71508007767227e-08	-0.130412470998729	0.0844978858718348	0.193133311868215	0.0102236516853604	0.314012570509061	2.19557937978035e-05	0.318166544072587	1.68318739331209e-05	-0.0272973784313682	0.719125929232256	0.670564284974804	2.43656493557073e-24	0.066053820776817	0.383748415173829	-0.185771312729965	0.0135680659692798	-0.0469931874965123	0.535695666338694	0.411703197124911	1.37300804156302e-08	0.347000832477303	2.38036245182596e-06	-0.0102612622515007	0.89248175916527	0.417747215706942	7.99736982180183e-09	0.417913163636987	7.87837678080327e-09	0.209067418344267	0.00535821998960023	-0.106270497434063	0.160387382148602
TRMT10A	TRMT10A	blue	-0.0846581709493261	0.263942413106361	-0.133710735110509	0.0768627569057532	0.066094549573971	0.383454599002457	-0.174228314538969	0.0207420830109393	-0.0333665377454209	0.660208440003163	-0.0133626424910916	0.860278111718216	0.170324228079963	0.0238184494605721	0.0541983112934154	0.474965203089781	0.107222795093072	0.156652017668298	0.508147052288548	6.06036316387319e-13	0.290774217581112	9.04039549189227e-05	-0.110832295026279	0.143086101284049	0.119745052960128	0.113426228227445	0.139870098196904	0.064101054788799	0.194778035780677	0.00958452612376846	0.0430471751500985	0.570524609028323	0.310412476978108	2.75547369940463e-05	0.388070138287316	1.02803900101553e-07	-0.0668613035728828	0.37794877814157	0.117996176275199	0.118831845825538
PRPF8	PRPF8	blue	0.0842585421231545	0.266211609732112	0.121092930345976	0.109392636251543	-0.0188834424019762	0.803550864428977	-0.261341721135061	0.000459234045000542	0.111865928413636	0.139370868321716	0.193338053764175	0.0101420932776036	0.0181240416214868	0.81130029662695	0.166846737066323	0.0268813039088221	0.15393789079119	0.0413662896034436	0.433777392550796	1.80927111473026e-09	0.296445867103224	6.47079968987769e-05	-0.160555825906524	0.033281938779644	0.231557216013603	0.00198677759827937	0.241326464082325	0.00125284180176024	0.253731866326084	0.000678982924826715	-0.0535790120932531	0.480033602574137	0.339837789307087	3.94202221064702e-06	0.257083944522601	0.000572374077823921	-0.0686702732699693	0.365151750438626	-0.0271205942592606	0.720869232602893
SHCBP1	SHCBP1	blue	-0.0841533655879738	0.266811035595387	-0.0347095557782592	0.647433159515973	0.101283846117899	0.181043251401513	-0.244357550721369	0.001081725362737	-0.00618758251325763	0.935041609510202	0.112538919269931	0.136991773990219	0.251802519715792	0.000748356523132013	0.326848962958852	9.53491594593576e-06	0.098526298505243	0.193274574391439	0.789343041619366	1.04168079922471e-38	0.116896174271625	0.122333082828974	-0.0398082499488564	0.599888420247995	-0.0589838680999308	0.436798412120687	0.398456911235058	4.32629685872236e-08	0.377010960109815	2.5016887620197e-07	0.102603680886748	0.175394798456326	0.372723489995529	3.50080050370488e-07	0.36105277662192	8.52901822962968e-07	0.221092796358265	0.003190018923966	0.0155059067498036	0.838153780460843
NDUFAF1	NDUFAF1	blue	-0.083822142480168	0.268704764406951	0.0698947602265867	0.356643640475265	0.00764628651487985	0.919774236205485	-0.427802973994516	3.17692386816629e-09	0.07447711452996	0.325915016463671	0.227972784674661	0.00234213972981158	-0.0599079622460923	0.429635552657445	0.229250688547712	0.00220931625338637	0.0361084603402844	0.634234916917218	0.531040411303408	3.407702497706e-14	0.287013855982345	0.000112410268693068	-0.353087169247698	1.5353352361303e-06	0.215543794042088	0.00406613577649784	0.345554081915318	2.63832663485945e-06	0.381773670236041	1.71256980149114e-07	-0.0926844591758382	0.221151447823931	0.558271069472905	8.26810328398976e-16	0.360072898293023	9.17655393522198e-07	0.120553028016071	0.110994611500783	-0.168504198302843	0.0253818063268832
ENOSF1	ENOSF1	blue	-0.0831332510596746	0.272672666453206	-0.0874195996126295	0.248623885701887	-0.031582293068244	0.67733334033133	-0.313086984206432	2.32826987590396e-05	0.0402586227009471	0.595765020276921	0.0142939412415012	0.850650148378033	-0.0393518593901087	0.604079927926184	0.0844280911807509	0.265247245491275	0.249716081326776	0.000830680331338803	0.413007437872171	1.22296380513887e-08	0.265378507260315	0.000371423264773484	-0.285031345619192	0.000125938413830165	0.308857122186701	3.03683502457662e-05	0.223449544292179	0.00287256389224866	0.164558082048481	0.0290760359346467	-0.197645714652308	0.00855425967830757	0.272810785514007	0.0002490950387263	0.234695394029092	0.00171672201568597	0.0138227313458096	0.855518950290961	-0.130402474433396	0.0845219190902947
EMC6	EMC6	blue	-0.082836968469958	0.274391366040137	0.0028579117001181	0.969971209992569	0.124782942284913	0.0989239881806363	-0.256845392965045	0.000579417327719071	0.136451968970694	0.0709501133675434	0.246453138473292	0.00097625191514478	-0.0230334858596187	0.761557162429468	0.237618332052595	0.0014957421632731	-0.122354997284136	0.105718581673247	0.572090987722056	1.09591182989282e-16	0.334743428292494	5.60078065842005e-06	-0.210509866097905	0.00504222856591354	0.0972700628860945	0.199041982419395	0.330475061073798	7.4812863885474e-06	0.3458737610311	2.57913375194886e-06	0.0115710501270013	0.878856789821654	0.473560772317296	3.18292866887083e-11	0.303599096844729	4.20165686888449e-05	0.136140570272802	0.0716025773396037	-0.0308070727316205	0.684826270169747
H2AX	H2AX	blue	-0.0826605859393133	0.275418016019511	-0.205579774734806	0.00619666089748642	0.203717242522848	0.00669078883473925	-0.0538629110943627	0.47770652624643	-0.0848902158937326	0.262630887884011	-0.122072946576447	0.106531133608826	0.278618608723038	0.000180842940295584	0.159862672337638	0.03406044629195	0.130010938674264	0.0854675495678634	0.642044753806077	7.79146536579573e-22	0.0428543448245675	0.572253634909156	0.104974782671003	0.165576444714239	-0.11250099223805	0.137125018860466	0.241291443350273	0.0012549561318191	0.21777200657058	0.00369117796896061	0.149968579495056	0.0469633148625741	0.161379161252244	0.0323768818073604	0.13173691033285	0.0813618959683721	0.0627128752086129	0.408312869818725	0.0558092484722771	0.461918617475158
NEK2	NEK2	blue	-0.0825729441116548	0.275929108162335	-0.273053660226301	0.000245816571714203	0.137891135710989	0.0679971728612594	-0.235021521056696	0.00169066939526804	-0.121006592509327	0.109647589934842	-0.135184418969504	0.0736364832304619	0.313509435851514	2.26679605306783e-05	0.181794793534879	0.0157459257706492	0.0253476788861474	0.738430517646175	0.750772746115096	3.70207307040943e-33	0.08647649058752	0.253784735284699	0.0218262205822924	0.773707662474015	0.0722837431134028	0.340404196956335	0.210868063839352	0.00496639496816094	0.318852315713608	1.61032462187779e-05	0.0386041015909396	0.610975384366521	0.252492287262393	0.000722837975174251	0.290204004147418	9.34588589472899e-05	0.157577050577069	0.0367377223587894	0.129439115716791	0.0868638191460224
MSMO1	MSMO1	blue	0.082569231914992	0.275950770359173	0.0311303606277528	0.681697725282298	0.0920882279712233	0.224149590881459	0.050767121236216	0.503409665779351	-0.317175903580519	1.79396006159884e-05	-0.27014208976023	0.000287897071903112	0.150167677622593	0.0466682489741903	-0.055455756519053	0.464764359696917	-0.023445422335153	0.757424369084884	0.303524791048129	4.22079203071241e-05	0.250820084201721	0.000786136328378184	0.133558318238502	0.0772028557677432	0.103759256300016	0.170557262589523	-0.20786114817838	0.00563596098268035	0.350079266808557	1.90904773613062e-06	0.210251896499036	0.00509748410316084	0.0582647694917447	0.442419169428208	0.244418964509186	0.00107849126947602	0.167271003823274	0.0264904269370191	0.195585319883246	0.00928394451328299
MRPS27	MRPS27	blue	-0.08245629477991	0.276610354763766	-0.221728623181318	0.00310139057523863	0.0848626887824755	0.26278623832595	-0.22789652674813	0.00235029046839591	-0.078023842293218	0.303339871402452	-0.0457122310506934	0.546884574572317	-0.0497388523791315	0.512104386077434	0.0323702118506674	0.669749973649852	-0.137398345243851	0.0689968100961326	0.500159478533197	1.57441009793035e-12	0.284480038930267	0.000129962293632618	-0.289098950484643	9.96561927133413e-05	0.119928836409418	0.112869505524396	0.248951099454948	0.00086289444264257	0.22825413874055	0.00231228903025652	-0.20725624832032	0.00578002731068208	0.553395129725199	1.64988169920754e-15	0.337917196098657	4.50340424949096e-06	0.1854895161574	0.0137132180081469	-0.176415606137022	0.0191734729940863
AREL1	AREL1	blue	0.082421780886342	0.276812137907152	0.150535389978673	0.0461273606566775	-0.062802932910962	0.407638778468867	-0.428492011566621	2.97885752150289e-09	0.0107964166986967	0.886910821188372	0.142759510166178	0.0587423955538197	0.24334922389816	0.00113611202159754	0.277115511172496	0.000196601702638981	0.467636971015573	6.00659068725025e-11	0.547846373645973	3.57283199665141e-15	0.303037388835961	4.34835391321902e-05	-0.18394571396649	0.0145327966157739	0.285017763640562	0.000126036131553396	0.294433918893916	7.29163358512445e-05	0.409465662918088	1.67262526140861e-08	-0.0940679774338347	0.214304494268664	0.306961980807234	3.41626233530715e-05	0.414145696762225	1.1050312572186e-08	-0.0657366665325486	0.386041026390841	0.0279558738834618	0.712645179059688
SHMT2	SHMT2	blue	-0.082317457380059	0.277422662742887	-0.209183696432101	0.00533210571742887	0.0376951270992723	0.619403741260552	-0.259029160743734	0.000517823141723292	-0.0961397257543465	0.204337066435431	0.00230700661793802	0.975757729891964	0.184837274986147	0.0140544102665208	0.130255869882956	0.0848750082694579	-0.140033922443989	0.0637868846394675	0.652657291945183	9.79394387630469e-23	0.0744577705914534	0.326041037269149	-0.168577946931466	0.0253167879654949	-0.00481487857004457	0.949430635908568	0.292477407661947	8.18266277912858e-05	0.219250978238495	0.00345981399924121	-0.00857109922572745	0.910109588496055	0.409607523137217	1.65189440019794e-08	0.171582948786829	0.0227863199246934	0.2131195514144	0.00451270564020612	-0.0635849713343963	0.40181283923437
C5orf34	C5orf34	blue	-0.0823158697618199	0.277431960863672	-0.120462881291418	0.111263870753181	0.159875097224583	0.0340463567665926	0.0371806214097006	0.624196603316699	-0.157559911296189	0.0367584512051285	-0.175679263448158	0.0196896571078958	0.260301831929584	0.000484776660848596	0.0491037838407662	0.517512856949026	0.171449227670714	0.022894108284463	0.473785213938285	3.10651221293301e-11	0.000961827244293801	0.989891743354984	0.274412602302162	0.000228201139214896	0.0811402438972516	0.284375000634277	0.0124190945291158	0.870053746538791	0.20617307937327	0.00604624534516864	0.152351899801628	0.0435315658888273	0.001542545998111	0.983789395755701	0.139510007211507	0.0647960636156714	-0.0306336205202175	0.68650703046915	0.262772139065141	0.000426129493292569
RCC1	RCC1	blue	-0.0822922257142591	0.277570460625223	-0.258360538526758	0.000536007201165381	0.00866168212937539	0.90916364778502	-0.382580413729352	1.60512720893297e-07	0.00450009405241943	0.952732761312163	0.00403111416572864	0.957653889142795	0.214241563245521	0.00430081557148265	0.215981404655448	0.00398989849154028	-0.144144142917589	0.0563083301876881	0.638110382790905	1.64665095124029e-21	0.076146166477195	0.315159835220773	-0.206278368041421	0.00601989570200996	0.0728594778106233	0.336561927771734	0.366317260844211	5.73239399266525e-07	0.278723007209165	0.000179793350398292	-0.163784066388607	0.0298520844187087	0.303846127826427	4.13862653280413e-05	0.294368506728021	7.31989206658583e-05	0.348528831774979	2.13405619446523e-06	-0.100852652065261	0.182917324086654
RFX7	RFX7	blue	0.0816995924257771	0.281057181225311	0.196590093839377	0.00892149799927124	-0.0166578946883324	0.826313176050167	-0.20266447920497	0.0069853555464605	-0.107041619590793	0.157357589968094	0.11278898127347	0.136115735948795	0.161062049813279	0.0327229626829581	0.213800863496193	0.00438295064695405	0.328414444820969	8.59019994168185e-06	0.501167464268374	1.39761401435344e-12	0.0358078272047869	0.637061773973777	-0.0383754510241041	0.613090773151617	-0.0135725963850717	0.858105712744147	0.241032381484098	0.0012706983716596	0.398949974008195	4.14905920721862e-08	0.154682494889228	0.0403813409456736	0.311331883455671	2.6009057518971e-05	0.374213003479873	3.11677926139991e-07	0.101369623775472	0.180672132363577	-0.0155855955289834	0.837333503448668
KIF9	KIF9	blue	-0.0815105688651936	0.282175462608102	-0.211896763915068	0.00475426230537564	0.15180163680506	0.0443046521089227	-0.0960050258383961	0.204974781531227	-0.109592752820806	0.14764022297254	-0.0928466076263037	0.220341037254315	0.0794158972724171	0.294767906328009	0.0455977697848373	0.547889925820475	-0.154292777139781	0.0408943651111857	0.411631522892417	1.38174804526803e-08	0.137501825316434	0.0687859114734796	-0.0112418894487728	0.882277675618847	0.0613832201625159	0.418341852121502	0.14103807962595	0.0618886261804428	0.0825874639033466	0.275844390240931	0.0837244120352464	0.269265270518148	0.102881736926253	0.174221615711609	0.0761334331064564	0.315241002303208	-0.00423671470468235	0.955496261274235	0.0922938559179867	0.223112355610245
TYMS	TYMS	blue	-0.0814096570701604	0.282773689444331	-0.0780199540940026	0.303364041781758	0.0217847983602433	0.77412555153282	-0.547571503449178	3.71086086494354e-15	0.00188149091828372	0.980228083916374	0.227195584926041	0.00242642463464789	0.012999748622247	0.864035448758076	0.329068057692185	8.22261903492779e-06	-0.033233120061362	0.661483014451735	0.770753499741064	6.73825193497527e-36	0.128209982293173	0.0899268902135398	-0.398201219668035	4.42105106281626e-08	0.135435075633842	0.073098815014266	0.571398850476903	1.21537616052393e-16	0.368039477070008	5.02589941597597e-07	-0.285587540188991	0.000121997054603617	0.56478994618449	3.22491004810281e-16	0.431388690797822	2.2689848482122e-09	0.279056923669256	0.0001764742578367	-0.203055934778729	0.00687450292025656
FASTKD3	FASTKD3	blue	-0.0813121981047178	0.283352255503054	-0.0431789147454617	0.569344777746683	0.276057467086348	0.000208451576485754	0.0995715335302109	0.188569406064395	0.058340601927115	0.441824505650351	0.0203401378884515	0.788739838056863	0.426273554807949	3.66300897477903e-09	0.129195811529365	0.0874634253687408	0.289495343672579	9.73902049553165e-05	0.48780668924029	6.56922147546724e-12	0.192615303806633	0.0104325888643066	0.328335814529166	8.6354549347296e-06	-0.0135355135801928	0.858489332628235	0.0531887261267134	0.48324269281662	0.398694397343372	4.24003979174061e-08	0.254508998182678	0.000652753363505097	-0.0413574051414881	0.585759256103788	0.372402034769654	3.58942142233565e-07	0.0058235281177363	0.938855862371892	0.38800663328052	1.03339950590538e-07
NCBP3	NCBP3	blue	0.0813066717618288	0.283385086488075	0.280323272245567	0.000164398972643186	-0.0676148351346605	0.372585205484432	-0.473086270722999	3.35053395459842e-11	0.129382468500903	0.0870031276310739	0.309642284711846	2.89157944955938e-05	0.0188883166751813	0.803501185002944	0.273273047694617	0.000242889685268836	0.397059051912882	4.86922038952118e-08	0.510270768989888	4.6820304223197e-13	0.283905616315681	0.000134282439115883	-0.300414795993451	5.09929421172259e-05	0.237612710512764	0.0014961409936424	0.376622900714665	2.57945700689699e-07	0.317969726448395	1.70466756796899e-05	-0.203842529689801	0.00665648069849301	0.398589187714699	4.27804695330215e-08	0.307937578975908	3.21568713780121e-05	-0.127023238520781	0.0929655149444784	-0.0853882213717836	0.259831226814018
GRPEL1	GRPEL1	blue	-0.0807973864525761	0.286421623804415	-0.192533543137281	0.0104659086872359	0.10278378732115	0.174634223127094	-0.172790761274349	0.0218323865313876	-0.152449349356593	0.043395839475332	0.049497796919973	0.51415385325053	0.228961197237272	0.00223879126242611	0.226553739653487	0.00249809524761655	-0.0969035275687818	0.200748018170767	0.62410257022927	2.16972076439892e-20	0.142029315596	0.060060498619442	-0.119786784933888	0.113299624592444	-0.100159565166956	0.185959453091638	0.376142769981884	2.67888332135651e-07	0.304799124559646	3.90370489189166e-05	0.123497687070941	0.10247640482811	0.421462056818867	5.70636390323648e-09	0.492914070687656	3.66451151968122e-12	0.161370025234342	0.0323868087745219	-0.0229439356059157	0.762456481661376
PSTK	PSTK	blue	-0.0806574872875701	0.287259551839601	-0.132808354380584	0.0788940512197681	0.165664962414138	0.0279961967070098	-0.101918767007429	0.178309513067758	-0.112522174726376	0.137050588541023	-0.0654348984591875	0.388230095421369	0.260121210889872	0.000489344881420493	0.128221695777656	0.089897298020499	0.0375295233262642	0.620944681690587	0.394640992754753	5.96645709200848e-08	0.19569596749682	0.00924340292906571	0.0120223082158818	0.874170629649909	0.0186765904074999	0.805659858068305	0.0747923623850358	0.323865683062697	0.182724307583481	0.0152112445537906	0.0569577177897948	0.452739901314826	0.185776960795187	0.0135651704866885	0.236051358214515	0.00161074993723944	-0.0309794601996118	0.683157358597029	0.0204108577621965	0.7880226666515
[truncated: 4,534 more rows]
